# Supplementary material for: RNAi targeting ABCB1-like efflux transporters improves miticide efficacy in resistant Varroa mites
Source: Parasit Vectors. 2026 Jun 3;19:280. doi: 10.1186/s13071-026-07461-7 (PMC13343628; doi:10.1186/s13071-026-07461-7)
Supplement: Supplementary file 2 — Additional file 2 (XLSX 4716 KB) [file 13071_2026_7461_MOESM2_ESM.xlsx]

## Sheet: STAR_RSEM_edgeR
	ABCB1 dsRNA_A_S86	ABCB1 dsRNA_B_S87	d4_72_C_S88	ABCB1 dsRNA_D_S89	ABCB1 dsRNA_72_E_S90	ABCB1 dsRNA_72_F_S91	ABCB1 dsRNA_72_G_S92	ABCB1 dsRNA_H	YFP dsRNA_72_A_S78	YFP dsRNA_B_S79	YFP dsRNA_C_S80	YFP dsRNA_D_S81	YFP dsRNA_E_S82	YFP dsRNA_F_S83	YFP dsRNA_G_S84	YFP dsRNA_H_S85		logFC	logCPM	PValue	FDR		d4	YFP
XM_022795505.1	383.4	417.45	528.93	476.1	234.26	472.57	414.47	666.43	1017.55	789.23	876.32	1035.8	747.19	669.4	755.89	753.92	XM_022795505.1	-0.51742	4.88673	4.65136e-06	0.0382388	significant	449.201	830.663	XM_022795505.1	zinc finger protein 91-like	COG5048	Genes 501-504
XM_022806243.1	368.38	398.46	238.66	305.69	175.72	540.19	374.97	344.43	932.21	795.51	810.66	1175.48	985.91	688.75	653.71	719.38	XM_022806243.1	-0.889484	4.76624	1.83698e-06	0.0229364	significant/target	343.312	845.201	XM_022806243.1	multidrug resistance protein 1-like	COG1132 (defense mechanisms)
XR_002670708.1	306.04	326.7	301.86	548.17	219.44	318.54	203.15	461.21	600.49	1017.64	974.96	1001.07	995.48	741.27	639.8	552.95	XR_002670708.1	-0.906067	4.71926	1.85999e-06	0.0229364	significant	335.639	815.457	XR_002670708.1	chondroitin sulfate synthase 3-like	PFAM05679
XM_022806241.1	109.32	120.16	172.15	176.96	47.96	149.29	116.8	169.4	140.67	192.24	113.1	325.19	246.19	111.52	109.19	75	XM_022806241.1	0.0664092	2.80882	0.816371	1	target	132.755	164.138	XM_022806241.1
XM_022806242.1	2302.9	2515.99	3164.6	2421.54	1072.41	2076.17	1849.21	2805.01	3418.28	2652.12	3105.77	3840.57	3643.16	3260.96	3218.59	2516.14	XM_022806242.1	-0.129667	6.99834	0.0993777	0.8558	target	2275.98	3206.95	XM_022806242.1
XM_022806245.1	1216.4	641.4	1156.6	978.82	650.91	826.35	516.02	858.16	570.84	466.14	1061.47	1161.77	984.73	1209.78	1049.51	590.48	XM_022806245.1	0.352508	5.38207	0.0587781	0.796476	target	855.582	886.84	XM_022806245.1
XM_022787598.1	1444.51	1304.21	1536.04	1183.09	719	1297.57	1059.25	1552.69	1728.71	1384.75	1865.43	1841.66	1812.35	1436.33	1699	1483.93	XM_022787598.1	-0.0168942	6.1072	0.797939	1
XM_022787600.1	173	31	732	56	1	14	317	2323	5	5	33	1284	332	9	12	3	XM_022787600.1	1.43262	3.85165	0.24615	0.957805
XM_022787605.1	0	146.59	124	0	46.48	85.99	64.34	0	0	36.77	48.58	164.39	79.84	133.31	148	78.3	XM_022787605.1	-0.068901	1.83136	0.954798	1			Normalized using TMM, exactTest to compare fold-change differences (used with one-way design)
XM_022787606.1	501	419	496	409	277	479	320	576	613	538	722	688	550	560	570	468	XM_022787606.1	-0.0584444	4.59562	0.522335	1			Analyzed using edgeR v.4
XM_022787607.1	737	674	977	721	339	685.13	526	857	686	615	746	991	990.16	820	741	589	XM_022787607.1	0.202024	5.11181	0.0406586	0.75565			Target transcripts was also significant using the salmon analysis
XM_022787610.1	432	315	443	385	230	400	237	457	403	285	527	432	475	515	438	351	XM_022787610.1	0.135474	4.23292	0.256731	0.961273
XM_022787614.1	71.36	14.35	62.86	69.2	76.06	61.11	33.21	73.25	11.77	81.6	38.26	66.1	42.4	107.86	84.82	42.48	XM_022787614.1	0.377487	1.58053	0.391424	0.995318
XM_022787615.1	1033.73	966.75	766.33	1091.3	657.61	959.64	744.62	1016.38	1341.39	1046.84	1250.16	1502.72	1386.27	1306.57	1273.91	1122.09	XM_022787615.1	-0.0910141	5.69704	0.375687	0.992457
XM_022787616.1	199.27	20.25	65.67	17.7	17.39	50.36	57.38	242.45	105.61	73.16	197.84	133.64	50.73	61.29	32.09	73.91	XM_022787616.1	0.146309	2.01812	0.784594	1
XM_022787622.1	149.81	164.15	179.87	129.52	88	122.78	79.87	128.33	214.71	164.18	226.56	232.11	178.95	145.61	191.18	203.58	XM_022787622.1	-0.198207	2.94982	0.249194	0.960242
XM_022787623.1	5038	4162	5750	4464	2794	4918	3840	6080	6318	5569	7394	6740	6388	6423	6400	5698	XM_022787623.1	-0.0871816	8.01659	0.142234	0.90903
XM_022787626.1	69	19	88	65	46	86	47	110	92	48	103	68	79	100	72	88	XM_022787626.1	0.0636295	1.83729	0.829611	1
XM_022787627.1	4548	3257	4482	3624	2178	3164	2514	3767	3141	2598	4830	4837	4112	4503	4252	3318	XM_022787627.1	0.186953	7.455	0.0682206	0.813423
XM_022787628.1	21.55	37.3	21.69	33.55	17.14	32.37	16.21	13.85	51.04	18.8	22.51	53.8	32.27	18.29	41.02	7.15	XM_022787628.1	0.123686	0.475641	0.739357	1
XM_022787629.1	15.34	3.98	36.49	24.26	8.86	0	3.83	21.75	6.33	14.09	30.16	10.31	5.33	19.37	9.81	11.2	XM_022787629.1	0.388137	-0.429538	0.523376	1
XM_022787630.1	14.11	11.72	27.82	8.19	0	10.63	7.96	7.4	11.63	16.11	6.33	19.89	6.4	20.34	13.17	4.65	XM_022787630.1	0.142792	-0.6611	0.835644	1
XM_022787631.1	1244	1173	1374	1297	610	1345	1088	1810	1662	1503	1581	1840	1515	1530	1542	1283	XM_022787631.1	0.0382921	6.04585	0.624445	1
XM_022787633.1	1326.74	1162.83	1378.6	1111.84	474.62	1194.76	785.94	937.12	1078.07	986.19	1305.31	1859.06	1288.55	1257.16	1192.91	892.9	XM_022787633.1	0.143252	5.74747	0.241674	0.956184
XM_022787634.1	449.3	352	501.31	380	278	380	266.27	432	417	389	471.88	556	445	493	478.31	359	XM_022787634.1	0.140591	4.31373	0.160858	0.924546
XM_022787635.1	198.77	156.25	204.42	177.95	100.27	186.57	132.94	196.03	171.71	107.19	165.64	217.88	221.27	143.13	174.21	174.8	XM_022787635.1	0.3578	3.04615	0.0166954	0.66815
XM_022787636.1	390	251	358	323	295	344	244	435	385	314	514	412	470	466	440	344	XM_022787636.1	0.0653529	4.16819	0.633684	1
XM_022787637.1	135	139	186	106	51	145	90	223	225	135	161	255	170	203	185	115	XM_022787637.1	-0.0800656	2.87832	0.662062	1
XM_022787639.1	2071.26	2229.17	2544.4	2116.16	1140.38	2370.24	1625.06	1534.88	1978.93	1874.81	2267.69	3436.94	2509.45	2648.84	1845.09	1989.1	XM_022787639.1	0.154468	6.67005	0.235649	0.955464
XM_022787640.1	651.14	612.62	639.55	678.75	219.51	621.53	629.44	737.97	852.45	784.62	649.93	911.83	1052.94	948.43	1061.67	594.85	XM_022787640.1	-0.153008	5.09185	0.293106	0.971942
XM_022787641.1	381.63	389.67	670.99	454.1	107.99	409.37	291.55	457.37	594.61	288.2	461.58	839.5	589.92	417.02	577.44	401.54	XM_022787641.1	-0.049055	4.40072	0.799502	1
XM_022787642.1	304.34	328.19	329.1	280.93	0	412.98	369.15	437.57	204.86	0	0	0	525.26	79.91	69.65	283.62	XM_022787642.1	1.36736	3.48772	0.276784	0.967948
XM_022787643.1	317.96	450.2	621.56	399.71	141.5	261.86	240.92	421.38	710.43	601.43	524.43	898.62	535.8	432.22	624.78	615.99	XM_022787643.1	-0.453348	4.4885	0.0131634	0.638624
XM_022787644.1	298.74	297.84	323.8	297.88	121.7	373.84	315.93	394.11	526.68	211.73	441.06	548.51	512.27	419.05	270.9	343.21	XM_022787644.1	-0.0443123	4.06062	0.805462	1
XM_022787646.1	1329.29	1493.21	1349.77	1165.5	756.74	1289.79	1065.27	2016.5	2525.89	2288.36	1891.04	2569.55	2138.02	1871.44	1945.93	1865.04	XM_022787646.1	-0.339413	6.32832	0.00130495	0.361619
XM_022787647.1	257.22	408.11	531.76	379.59	154.71	452.33	140.89	368.08	396.81	278.38	287.69	590.02	606.85	385.03	249.08	292.67	XM_022787647.1	0.166907	4.08634	0.471447	1
XM_022787648.1	144.43	42.39	0	0	16.74	0	157.36	157.65	216.04	88.23	120.19	223.66	0	80.36	309.59	122.29	XM_022787648.1	-0.763098	2.28032	0.522835	1
XM_022787649.1	369.7	315.47	493.32	654.93	244.23	327.8	330.89	558.48	506.55	268.18	631.62	320.68	314.76	345.22	120.38	417.05	XM_022787649.1	0.539555	4.23878	0.0373909	0.742837
XM_022787650.1	24.75	75.7	244.93	219.46	0	100.74	57.99	109.19	195.19	115.39	295.23	484.51	173.6	236.6	293.55	139.39	XM_022787650.1	-0.903548	2.93043	0.111602	0.869924
XM_022787651.1	128.55	109.46	0	24.17	0	155.21	21.79	0	67.05	0	29.48	126.35	116.18	111.31	0	0	XM_022787651.1	0.412049	1.4171	0.788771	1
XM_022787652.1	250.26	229.01	257.2	251.98	137.87	299.55	128.81	327.72	302.44	315.48	390.46	422.77	411.81	343.4	274.03	412.36	XM_022787652.1	-0.254815	3.80497	0.101581	0.859357
XM_022787654.1	651.11	701.56	866.01	806.58	218.04	840.3	593.87	1164.93	1121.94	1277.55	799.08	1414.23	1131.17	1163.29	1218.07	835.42	XM_022787654.1	-0.290417	5.41851	0.0791209	0.832136
XM_022787655.1	1430.56	1119.21	1493.81	1307.64	642.45	1246.94	1126.08	1501.45	1393.07	1213.69	1575.27	1866.93	1829.66	1756.9	1547.56	1208.49	XM_022787655.1	0.0490472	6.03688	0.526333	1
XM_022787656.1	53	61.32	43.19	0	108.36	28.51	131.9	263.29	113.38	70.14	119.64	48.18	30.41	31.41	0	84.91	XM_022787656.1	0.903523	1.95404	0.28738	0.970699
XM_022787657.1	0	22.46	31.62	60.15	0	33.32	77.43	115.37	29.5	21.73	0	21.36	48.42	120.03	20.1	0	XM_022787657.1	0.719202	0.908479	0.517459	1
XM_022787659.1	95.79	185.16	104.18	130.74	41.72	60.2	71.1	221.67	162.85	125.5	104.29	131.77	172.12	94.19	130.46	116.5	XM_022787659.1	0.141705	2.54022	0.611259	1
XM_022787660.1	0	0	83.9	206.1	0	0	203.08	141.71	238.61	61.18	0	101.07	0	51.63	0	156.23	XM_022787660.1	0.401552	1.94139	0.825726	1
XM_022787661.1	276.77	379.31	204.43	0	107.73	169.4	56.56	213.57	251.59	213.58	315.59	349.04	169.38	161.36	269.66	214.09	XM_022787661.1	-0.0893524	3.30774	0.876473	1
XM_022787662.1	2390.37	2010.14	2770.73	1997.85	1126.26	1926.2	1772.33	3165.15	2811.74	1593.04	2607.88	3297.66	3219.09	2470.31	2613.65	1936.86	XM_022787662.1	0.114307	6.78906	0.238453	0.955464
XM_022787663.1	198.71	249.05	495.05	367.2	145.89	258.41	347.72	477.26	655.92	630.28	498.52	466.7	371.55	363.32	338.06	420	XM_022787663.1	-0.219318	4.20977	0.312517	0.977036
XM_022787664.1	429.11	648.22	706.45	650.55	222.85	514.95	430.72	712.92	934.42	1239.94	719.81	848.24	1207.21	1060.1	1084.44	623.69	XM_022787664.1	-0.498907	5.1249	0.00471249	0.546523
XM_022787665.1	664.94	432.46	889.35	504.21	324.37	458.36	306.88	893.33	357.97	183.94	723.35	695.43	838.57	563.68	664.44	528.37	XM_022787665.1	0.326901	4.73336	0.160216	0.924268
XM_022787666.1	962.89	1181.78	1223.55	957.45	641.15	1017.05	918.28	1452.08	1796.58	983.06	1500.19	1905.76	1126.79	970.9	1170.56	1206.31	XM_022787666.1	0.0448685	5.81154	0.717319	1
XM_022787667.1	2103.89	1538.55	2682.4	1925.17	935.11	1739.63	1397.74	2387.24	2171.23	1813.32	1900.47	2993.67	2343.03	2045.31	2006.5	1797.3	XM_022787667.1	0.144753	6.54686	0.0866147	0.844697
XM_022787668.1	150.66	90.34	280.6	107.05	30.88	190.86	45.26	98.01	114.81	147.88	332.85	122.19	150.32	237.97	40.9	46.63	XM_022787668.1	0.0418984	2.67082	0.926636	1
XM_022787669.1	98.45	94.11	158.93	118.59	71.92	48.37	59	95.75	120.96	147.24	78.47	166.75	77.75	177.95	172.6	142.51	XM_022787669.1	-0.174536	2.45942	0.52343	1
XM_022787671.1	629	582	656	511	358	592	504	746	837	663	830	891	766	785	727	621	XM_022787671.1	-0.0330034	4.98475	0.669168	1
XM_022787672.1	122.76	100.85	124.81	169.05	78.94	163.66	117.77	223.8	235.31	180.7	227.12	190.99	141.93	223.76	226.84	174.79	XM_022787672.1	-0.172306	3.00344	0.34734	0.982628
XM_022787673.1	151.44	146.17	198.67	196.78	60.6	138.04	140.82	191.27	95.38	235.5	248.79	265.58	234.57	128.83	197.19	170.72	XM_022787673.1	-0.0186386	3.05775	0.933103	1
XM_022787674.1	34.79	43.16	93.21	12.36	36.09	94.17	0.6	60.21	194.36	0.02	0	71.48	66.63	33.81	77.13	141.49	XM_022787674.1	-0.295724	1.52361	0.749891	1
XM_022787675.1	153.51	81.34	169.84	115.15	46.17	84.71	83.05	163.23	168.96	107.37	152.38	177.64	184.77	172.42	142	146.14	XM_022787675.1	-0.143398	2.65395	0.417219	0.995318
XM_022787676.1	1166.73	1076.9	1415.98	1277.29	650.9	1184.73	873.5	1580.34	1531.24	1164.82	1549.16	1721.23	1684.6	1714.32	1481.99	1340.51	XM_022787676.1	-0.0318648	5.97607	0.630443	1
XM_022787678.1	35.77	69.87	103.5	67.82	12.43	36.33	39.43	62.17	110.46	69.53	55.7	135.91	208.39	81.69	77.04	0	XM_022787678.1	-0.426154	1.7509	0.450316	0.998047
XM_022787679.1	184.42	59.23	107.8	70.89	64.66	138.94	55.08	181.49	80.16	125.01	190.14	170.86	123.01	128.98	64.97	51.67	XM_022787679.1	0.242292	2.42282	0.4318	0.99596
XM_022787680.1	250.01	213.63	305.99	305.73	75.25	322	176.56	228.66	318.22	266.22	321.34	313.79	234.99	283.37	308.11	291.49	XM_022787680.1	0.0251033	3.63961	0.899322	1
XM_022787681.1	112.99	93.37	43.01	102.27	112.75	0	61.44	197.34	110.78	38.78	181.66	166.21	178.01	145.63	186.89	56.51	XM_022787681.1	-0.0825487	2.42206	0.889212	1
XM_022787685.1	73.3	36.1	38	40.7	34.18	107.58	42.08	42	71.23	15.73	70.48	0	0	78.19	24.28	22.03	XM_022787685.1	0.965719	1.172	0.198841	0.938209
XM_022787686.1	0	36.1	38	40.7	34.18	0	42.08	42	71.23	15.73	35.24	0	0	0	72.84	22.03	XM_022787686.1	0.576182	0.588586	0.644625	1
XM_022787687.1	12.7	2.81	25.01	9.6	0.47	18.42	10.4	18.99	12.53	11.57	28.34	22.62	24.38	29.12	8.02	43.47	XM_022787687.1	-0.604913	-0.168806	0.209336	0.946517
XM_022787688.1	56.04	190.38	169.53	284.38	0	206.95	264.87	427.57	278.03	396.22	242.18	246.52	170.87	127.9	208.65	270.32	XM_022787688.1	-0.00234784	3.39186	0.996825	1
XM_022787690.1	1617.96	1010.62	1581.47	1384.62	923	1298.05	979.13	1393.43	1803.97	1271.78	1694.82	2067.48	1494.13	1736.1	1830.35	1686.68	XM_022787690.1	-0.0244458	6.13854	0.797488	1
XM_022787691.1	957	715	922	868	534	808	606	991	1112	817	971	1141	1006	1119	976	863	XM_022787691.1	0.0605588	5.41886	0.37697	0.993311
XM_022787692.1	79	63.79	105	75	16.75	80	57	72.11	109	74	103	64.86	54.5	50.8	95	81.03	XM_022787692.1	0.119284	1.83256	0.673538	1
XM_022787694.1	274	200	229	169	112	253	194	268	344	190	297	286	291	274	272	228	XM_022787694.1	0.0194981	3.52586	0.889172	1
XM_022787695.1	242.26	195.23	280.46	196.17	155.88	298.81	244.88	527.53	420.76	390.74	239.07	572.55	357.86	262.25	272.27	115.94	XM_022787695.1	0.0857697	3.8125	0.734058	1
XM_022787696.1	110.81	42.94	0	57.17	0	51.73	45.98	11.27	45.84	49.46	50.11	71.02	0	145.16	46.43	78.47	XM_022787696.1	-0.264661	1.29471	0.777254	1
XM_022787697.1	56.03	160.94	164.85	221.33	75.01	102.37	88.39	136.5	115.99	49.01	63.41	72.35	61.54	114.52	47.45	80.36	XM_022787697.1	1.11797	2.3498	0.000195829	0.232505
XM_022787698.1	220.88	52.01	258.83	25.03	13.38	115.83	90.65	365.39	96.64	144.22	200	377.44	365.12	160.02	183.52	160.11	XM_022787698.1	-0.316143	2.98603	0.501757	1
XM_022787699.1	201.48	200.81	303.52	141.36	59.93	174.92	215.01	424.63	294.28	197.3	206.36	331.18	217.54	174.43	187.09	175.77	XM_022787699.1	0.2798	3.36658	0.224289	0.951424
XM_022787700.1	190.72	163.06	250.35	127.94	36.8	186.33	117.08	121.22	105.48	73.94	110.05	207.05	246.94	176.23	66.66	154.37	XM_022787700.1	0.409022	2.80198	0.182982	0.930022
XM_022787702.1	1036	1121	1259	1058	523	1017	840	1388	1606	1276	1371	1741	1514	1404	1246	1244	XM_022787702.1	-0.100714	5.84749	0.172065	0.930022
XM_022787703.1	205	165	273	190	121.92	185.64	158.65	228.41	185.76	122	265.62	299.7	231.02	258	193.49	148	XM_022787703.1	0.240545	3.27174	0.127391	0.890548
XM_022787705.1	163778	103237	170460	135570	99348	157327	123151	230848	235398	134523	254914	212003	176770	175946	190343	203677	XM_022787705.1	-0.04257	12.9916	0.723944	1
XM_022787706.1	529.93	372.4	675.19	438.94	274.53	412.84	320.57	534.88	426.35	278.68	565.78	731.69	575.34	494.53	580.23	395.05	XM_022787706.1	0.199126	4.49144	0.149285	0.912557
XM_022787707.1	281.07	159.6	288.81	204.06	110.47	212.16	169.43	338.12	209.65	168.32	261.22	270.31	243.66	264.47	319.77	223.95	XM_022787707.1	0.195546	3.46736	0.200275	0.939888
XM_022787708.1	3424	3146	3997	3451	1985	3445	2510	4410	4666	3555	4723	4785	4332	4258	4265	3805	XM_022787708.1	-0.00937687	7.48464	0.854334	1
XM_022787709.1	21	11.03	19.04	8	18	25	16	15	27	27	27	11	16	33	34	10	XM_022787709.1	-0.0518457	0.0746085	0.942083	1
XM_022787710.1	17.65	15.9	34.43	23.9	29.72	33.41	33.45	29.58	15.12	7.86	56.2	39.09	45.97	25.25	28.64	28.5	XM_022787710.1	0.292179	0.591184	0.437619	0.996378
XM_022787711.1	169.35	114.07	142.52	134.1	61.28	99.59	67.55	140.42	137.88	107.14	128.8	160.91	129.03	147.75	180.36	128.5	XM_022787711.1	0.0854293	2.61306	0.629334	1
XM_022787714.1	4057.74	3702.28	4874.95	3442.67	1953.87	3788.64	2902.34	4071.04	4191.52	3806.3	4523.25	5270.22	4687.18	4886.9	4460.74	3241.6	XM_022787714.1	0.0910083	7.55922	0.190087	0.933738
XM_022787715.1	88.26	77.72	128.05	126.33	36.13	58.36	90.66	216.96	128.48	102.7	101.75	89.78	89.82	94.1	175.26	123.4	XM_022787715.1	0.164308	2.36974	0.553281	1
XM_022787716.1	0	28.61	21.84	0	0	76.53	0	25.88	67.23	23.65	114.79	84	0	17.62	142.51	41.98	XM_022787716.1	-1.35527	0.893309	0.273799	0.966162
XM_022787717.1	1062.49	774.8	1022.47	1006.17	552.64	926.83	740.13	1402.38	1505.61	1178.85	1278.3	1356.34	1341.39	1339.98	871.87	1055.2	XM_022787717.1	-0.0404991	5.68063	0.688768	1
XM_022787718.1	90.51	109.6	149.69	39.83	88.36	81.64	162.87	88.75	108.15	133.5	52.91	73.66	78.61	119.39	180.61	63.81	XM_022787718.1	0.433224	2.36373	0.223045	0.951064
XM_022787720.1	224.9	96.59	18.1	71.15	0	134.32	59.38	96.75	87.39	143.16	92.06	338.32	276.23	244.09	85.86	0	XM_022787720.1	-0.498033	2.47653	0.542132	1
XM_022787721.1	356.56	428.82	430.36	525.65	390.69	521.5	457.22	606.06	865.49	490.39	726.84	652.43	616.91	617.4	826.72	615.37	XM_022787721.1	-0.117751	4.76961	0.449169	0.997959
XM_022787722.1	105.36	65.49	100.09	82.56	0	126.13	79.87	151.32	107.47	132.15	130.68	166.93	125.63	53.82	119.44	58.59	XM_022787722.1	-0.0346365	2.22828	0.938408	1
XM_022787723.1	102.46	110.78	89.67	129.57	29.89	96.91	91.45	68.82	49.58	128.53	70.93	93.53	190.91	113.54	93.43	159.11	XM_022787723.1	0.0152465	2.30775	0.968882	1
XM_022787725.1	42.79	83.68	64.99	100.52	5.59	43.12	28.42	36.81	82.49	0	115.17	74.14	101.41	101.27	53.07	3.24	XM_022787725.1	0.00641658	1.46231	0.99617	1
XM_022787727.1	161.73	190.32	122.47	172.62	71.52	105.14	44.08	104.06	63.58	34.77	164.49	215.78	59.33	156.15	132.56	103.93	XM_022787727.1	0.471484	2.52662	0.177825	0.930022
XM_022787728.1	379.3	230.3	337.49	210.6	189.51	231.04	185.92	289.06	428.21	391.33	368.65	387.03	332.95	406.64	301.63	314.58	XM_022787728.1	-0.136877	3.88766	0.349122	0.983085
XM_022787729.1	292.7	236.7	318.51	359.4	160.49	223.96	199.08	296.94	284.79	259.67	366.35	284.97	356.05	369.36	405.37	254.42	XM_022787729.1	0.0688073	3.80074	0.630785	1
XM_022787731.1	496.83	295.6	323.75	384.17	164.75	293.92	207.03	366.88	354.09	340.8	411.94	467.52	333.8	418.29	397.98	338.07	XM_022787731.1	0.0866903	4.05179	0.523023	1
XM_022787732.1	69.79	102.09	86.71	76.92	41.09	100.16	136.01	167.31	171.36	123.47	151.69	187.45	157.33	83.22	118.69	93.95	XM_022787732.1	-0.0839637	2.47662	0.745433	1
XM_022787734.1	0	8.8	0	0	0	0	0	20.06	0	14.63	23.81	29.61	0	33.07	32.99	9.98	XM_022787734.1	-2.07559	-0.823988	0.160948	0.924707
XM_022787735.1	184.41	103.32	235.57	155.77	150.63	182.88	153.58	281.44	239.54	241.98	213.83	279.86	230.59	180.85	218.13	239.42	XM_022787735.1	0.0302966	3.30929	0.866988	1
XM_022787736.1	8.56	36.28	12.59	4.13	0	13.13	12.49	8.71	27.81	3.85	17.81	23.2	23.25	29.19	16.81	12.58	XM_022787736.1	-0.279078	-0.293426	0.60308	1
XM_022787738.1	107.03	0	56.49	38.96	0	16.62	0	58.02	131.92	103.46	29.51	48.13	62.7	97.04	41.65	91.84	XM_022787738.1	-0.984199	1.35184	0.259604	0.963282
XM_022787740.1	0	21.5	0	69.61	117	87.94	23.62	52.43	116.26	55.1	46.8	106.82	29.76	77.32	101.66	0.03	XM_022787740.1	0.159325	1.5556	0.872158	1
XM_022787741.1	95.86	48.72	113.45	67.42	93	60.76	81.51	167.45	69.53	2.71	144.29	177.24	123.33	103.67	173.66	83.26	XM_022787741.1	0.180435	2.27618	0.698916	1
XM_022787742.1	96.11	227.78	235.07	194.21	0	183.68	189.87	95.1	272.29	198.72	254.41	256.82	245.21	140.96	147.03	200.87	XM_022787742.1	-0.144299	3.11014	0.776881	1
XM_022787744.1	987.56	832.18	1098.41	2378.23	1283.22	1317.77	1104	1558.98	1846.47	1473.97	2812.33	1542.67	1620.18	1317.01	1336.06	1948.61	XM_022787744.1	0.0301162	6.21006	0.896353	1
XM_022787745.1	1826.44	1612.82	1664.59	1787.77	1490.78	2168.23	2715	4230.02	7060.53	1889.03	5172.67	4610.33	2467.82	1941.99	3140.94	4927.39	XM_022787745.1	-0.427475	7.144	0.120629	0.88412
XM_022787746.1	828	720	865	707	464	744	589	882	792	670	1029	942	900	938	876	716	XM_022787746.1	0.142131	5.23858	0.0617059	0.804794
XM_022787747.1	3450	2608	3430	2731	1802	2851	2366	3546	3771	2984	3882	4004	3692	3627	3637	3195	XM_022787747.1	0.0423351	7.25541	0.40992	0.995318
XM_022787748.1	2193	1646	2203	1826	1127	1883	1385	2182	2364	1799	2532	2828	2470	2393	2368	1963	XM_022787748.1	0.00852442	6.61167	0.872122	1
XM_022787750.1	460.45	561.99	468.23	368.15	136.78	307.02	328.8	566.87	478.46	417.27	479.31	773.7	472.1	456.84	457.45	410.36	XM_022787750.1	0.0543591	4.38707	0.746938	1
XM_022787751.1	574.55	586.59	680	732.77	224.22	687.82	552.47	787.71	990.36	697.93	851.69	1039.3	752.93	818.16	835.32	571.64	XM_022787751.1	-0.0751144	5.05415	0.530181	1
XM_022787753.1	0	51.42	31.78	54.08	0	55.16	25.73	106.42	50.18	76.8	0	0	114.97	0	95.23	0	XM_022787753.1	0.183777	1.0205	0.902189	1
XM_022787755.1	30200.8	15807.5	28540.8	21421.7	14614.5	28518.5	20773.1	36254.8	29965.8	14417.1	48741.3	31867.7	37169.2	26232.7	32703.1	37955.8	XM_022787755.1	-0.0327064	10.3842	0.856171	1
XM_022787756.1	271.25	129.46	263.25	219.34	147.51	295.52	161.88	326.21	227.15	126.92	390.68	305.28	338.75	251.34	228.86	325.21	XM_022787756.1	0.0979557	3.57671	0.645387	1
XM_022787759.1	20.13	16.37	23.8	28.08	9.14	0	4.26	5.76	16.27	24.63	15.03	12.57	28.23	40.53	26.58	8.87	XM_022787759.1	-0.324232	-0.130641	0.554372	1
XM_022787760.1	200.94	150.94	193.25	214.28	111.22	159.18	151.3	216.2	212.61	186.63	227.03	238.4	202.85	208.77	247.07	197.99	XM_022787760.1	0.0787646	3.2276	0.53153	1
XM_022787763.1	21.44	17.2	12.96	3.25	9.61	5.3	2.21	0	17.49	39.19	46.79	15.82	11.16	28.12	15.61	18.85	XM_022787763.1	-1.01999	-0.205964	0.0910962	0.848888
XM_022787766.1	2471.28	1989.01	2401.74	2232.29	1486.88	2250.09	1662.67	2755.29	3062.64	2393.27	3168.35	2963.91	2909.74	3320.56	2844.77	2259.61	XM_022787766.1	-0.0220177	6.89309	0.754574	1
XM_022787767.1	55.72	44.99	98.26	51.71	17.12	41.91	47.33	63.71	37.36	36.73	115.65	70.09	46.26	79.44	40.23	62.39	XM_022787767.1	0.123843	1.45702	0.692186	1
XM_022787768.1	284.05	173.95	223.71	309.47	185.05	192.2	184.58	176.35	210.47	167.66	336.82	328.7	334.6	236.85	237.91	201.08	XM_022787768.1	0.185491	3.51918	0.336724	0.982419
XM_022787769.1	1755	1368	1675	1438	863	1511	1104	1762	1882	1568	2143	2131	1833	1945	1780	1555	XM_022787769.1	0.00699164	6.27956	0.901736	1
XM_022787770.1	779.19	540.25	721.72	579.28	260.7	624.94	458.55	777.2	759.08	737.35	744.91	1010.86	888.26	927.81	773.75	609.26	XM_022787770.1	-0.0892199	5.03014	0.360778	0.985554
XM_022787771.1	26.36	17.51	49.9	81.97	35.59	74.36	105.11	29.53	21.38	36.25	46.61	33.5	14.21	36.22	60.52	34.79	XM_022787771.1	1.01373	1.23358	0.0220628	0.686731
XM_022787772.1	38.05	114.39	31.99	63.9	79.37	52.16	30.57	70.01	121.11	55.6	78.92	76.85	57.84	12.02	78.3	139.42	XM_022787772.1	0.0935231	1.8077	0.839212	1
XM_022787773.1	913.63	617.86	1634.1	933.01	347.74	933.17	711.66	864.9	937	532.92	1098.33	1367.3	1100.54	725.27	764.14	997.84	XM_022787773.1	0.238448	5.41109	0.182851	0.930022
XM_022787774.1	63.4	96.85	80.38	49.85	32.34	39.55	51.77	63.27	122.43	28.8	63.55	167.79	87.69	117.95	71.44	80.54	XM_022787774.1	-0.214106	1.85134	0.488616	1
XM_022787776.1	204.28	0	0	41.05	0	0	40.83	40.94	122.84	370.39	204.69	0	40.91	0	81.82	81.97	XM_022787776.1	-1.29478	1.87209	0.416722	0.995318
XM_022787778.1	361.72	353	542	532.95	258.53	515	420.17	688.06	412.16	229.61	451.31	631	579.09	837	607.18	393.03	XM_022787778.1	0.215735	4.53556	0.269105	0.966021
XM_022787779.1	706.36	495.07	765.59	599.26	353.72	673.33	438.57	743.66	856.76	680.12	914.89	815.11	903.45	882.74	698.34	716.96	XM_022787779.1	-0.0706881	5.04956	0.41659	0.995318
XM_022787780.1	17.54	52.26	54.42	57.36	33.43	0	26.1	23.02	84.91	60.71	26.99	18.95	0	12.75	32.97	24.72	XM_022787780.1	0.420528	0.787404	0.585869	1
XM_022787781.1	30.85	48.85	26.32	28.79	16.14	38.9	23.46	87.55	93.91	36.14	63.04	65.56	35.56	49.42	57.45	53.59	XM_022787781.1	-0.244946	1.18166	0.422057	0.995318
XM_022787782.1	190.25	155.82	182.68	113.58	104.71	183.78	187.86	190.76	181.42	126.03	209.08	210.39	161.98	161.09	197.24	134.72	XM_022787782.1	0.331007	3.03545	0.0464613	0.778367
XM_022787783.1	4101.71	3704.48	4447.61	3948.91	2166.14	3733.51	2991.37	4915.08	5571.53	4854.84	4941.24	5901.58	5431.38	5378.87	5014.64	4021.02	XM_022787783.1	-0.0812526	7.7072	0.137717	0.904277
XM_022787784.1	223.47	152.54	316.28	73.73	152.66	202.08	116.42	310.39	239.31	63.77	116.35	260.03	248.45	149.1	247.93	192.12	XM_022787784.1	0.413521	3.20444	0.164457	0.925638
XM_022787785.1	319.83	342.76	357.6	440.7	160.81	313.85	330.65	395.6	345.7	341.62	545.03	425.18	327.39	513.81	344.17	337.03	XM_022787785.1	0.121478	4.12449	0.420843	0.995318
XM_022787786.1	50.02	42.91	61.13	108.57	33.53	11.87	15.99	61.47	128.41	118.46	64.04	121.79	118.49	44.09	93.21	31.5	XM_022787786.1	-0.532002	1.70481	0.196594	0.936715
XM_022787787.1	28.69	14.79	0	0	0	21.2	26.94	11.54	30.58	23.14	29.58	0	10.67	0	14.69	14.34	XM_022787787.1	0.0998334	-0.363364	0.935459	1
XM_022787788.1	782	664	772	851	478	784	660	956	1090	882	1124	1126	931	1057	997	847	XM_022787788.1	-0.0494786	5.37429	0.528738	1
XM_022787789.1	18	15	26	14	11	24	18	16	23	14	19	31	22	19	13	13	XM_022787789.1	0.284795	-0.0362653	0.295839	0.972227
XM_022787790.1	56.66	108.66	114.29	83.09	47.12	94.33	70.97	125.02	100.47	155.24	74.43	152.12	89.07	133.86	131.22	82.14	XM_022787790.1	-0.029781	2.28686	0.908842	1
XM_022787791.1	130	108	105.23	107	51	87	96	146.3	171	123.2	118.96	162	145.35	118	109.5	89.86	XM_022787791.1	0.0540803	2.48248	0.758994	1
XM_022787792.1	440.95	262.11	693.16	378.39	243.5	470.3	369.1	392.21	370.32	260.61	389.48	674.82	477.68	577.37	573.95	472.95	XM_022787792.1	0.158915	4.38875	0.386521	0.995318
XM_022787793.1	2066.74	1629.85	2270.05	2047.02	1004.53	1669.11	1062.73	1753.96	1785.56	1505.99	2133.03	2789.57	2285.43	2596.39	1967.43	1247.89	XM_022787793.1	0.114114	6.45502	0.344232	0.982419
XM_022787794.1	12.42	44.39	17.6	26.07	6.48	82.34	43.17	62.12	103.12	42.45	91.77	109.9	96.69	50.54	65.65	26.95	XM_022787794.1	-0.586049	1.3691	0.182514	0.930022
XM_022787795.1	104.88	20.64	119.19	83.52	49.49	30.25	0	77.71	0	76.95	41.71	49.71	117.19	81.7	85.97	132.21	XM_022787795.1	-0.00441875	1.71177	0.997157	1
XM_022787796.1	1030	837	902	760	534	891	750	1036	1181	1001	1172	1131	1075.01	1147	1118	904	XM_022787796.1	0.0115881	5.52336	0.87566	1
XM_022787797.1	5744	4287	6292	4673	3050	4588	3341	5667	5053	4228	6589	6839	5931	6992	6405	4980	XM_022787797.1	0.0582938	7.96543	0.492885	1
XM_022787798.1	131	133	175	163	96	124	114	140	190	95	200	195	183	161	143	133	XM_022787798.1	0.135911	2.83979	0.39462	0.995318
XM_022787799.1	1521.47	1392.2	1649.44	1243.7	803.73	1298.6	1113.55	1613.97	1785.43	1391.98	1783.11	2228.37	1759.58	1774.06	1689.04	1627.62	XM_022787799.1	-0.0178992	6.18674	0.776853	1
XM_022787800.1	100	88	139	112	42	99	98	119	153	115	137	199	123	126	103	117	XM_022787800.1	-0.0571937	2.4726	0.736674	1
XM_022787802.1	0	52.26	81.67	40.57	20.33	102.21	21.04	82	155	0	112.5	128	24.53	109	40.76	113.63	XM_022787802.1	-0.408813	1.66101	0.601458	1
XM_022787807.1	99	106	184	87	45	74	74	98	97	103	109	161	137	103	144	88	XM_022787807.1	0.0620926	2.34947	0.775468	1
XM_022787809.1	241	185	275	217	158	228	181	215	207	189	278	294	276	313	334	202	XM_022787809.1	0.102583	3.51171	0.481691	1
XM_022787810.1	269.67	155.63	159.52	0.11	126.6	110.11	52.74	0	13.31	0	0	55.44	176.62	194.23	0	0	XM_022787810.1	1.49663	2.10902	0.345251	0.982518
XM_022787811.1	548.61	363.47	422.7	416.98	265.39	345.14	261.74	432.13	544.91	479.67	517.98	789.77	322.33	310.8	589.85	577.7	XM_022787811.1	-0.053876	4.41495	0.76734	1
XM_022787812.1	359.73	219.57	261.51	250.82	153.82	244.76	178.99	270.02	292.56	307.08	436.49	411.29	312.98	225.27	396.7	274.96	XM_022787812.1	-0.074213	3.76785	0.632103	1
XM_022787813.1	43.27	57.43	126.49	89.18	45.18	151.24	104.01	170.98	161.44	86.92	135.51	59.71	139.02	248.73	128.3	84.04	XM_022787813.1	-0.0461459	2.44968	0.890697	1
XM_022787816.1	202.93	110.49	187.56	193.91	107.9	213.72	107.02	224.25	162.54	39.86	266.22	255.25	318.09	140.97	247.42	127.31	XM_022787816.1	0.194774	3.10614	0.50701	1
XM_022787819.1	93.73	86.93	131.75	68.28	49.45	68.11	71.29	109.6	102.6	109.45	173.22	137.3	109.88	127.38	137.94	69.08	XM_022787819.1	-0.134622	2.29079	0.501669	1
XM_022787822.1	676.97	519.44	703.07	544.86	398.02	515.42	418.85	647.89	703.39	532.85	838.88	894.9	893.06	727.22	723.46	657.65	XM_022787822.1	-0.0401755	4.94295	0.683362	1
XM_022787823.1	93.73	86.93	131.75	68.28	49.45	68.11	71.29	109.6	102.6	109.45	173.22	137.3	109.88	127.38	137.94	69.08	XM_022787823.1	-0.134622	2.29079	0.501669	1
XM_022787824.1	93.54	136.37	132.88	214.28	95.68	143.91	83.32	170.21	76.79	0	90.43	108.01	128.65	123.32	94.53	92.33	XM_022787824.1	1.00155	2.48346	0.0387957	0.749249
XM_022787825.1	303.25	215.19	251.31	231.99	122.88	262.04	127.97	307.45	235.79	200.02	284.5	248.75	215.91	306.18	251.92	152.94	XM_022787825.1	0.304335	3.47345	0.048014	0.779322
XM_022787826.1	105	101	101	104	60	103	104	116	174	92	132	184	127	97	152	135	XM_022787826.1	-0.0587419	2.50212	0.759208	1
XM_022787827.1	5048.36	3489.62	5448.54	4376.37	2753.13	3905.5	2884.13	4721.98	2672.49	2163.79	5498.17	5518.06	4646.63	5280.5	5018.98	3651.02	XM_022787827.1	0.313897	7.64341	0.0413345	0.76077
XM_022787828.1	764.64	637.38	905.46	634.63	353.87	553.5	414.87	689.02	411.51	326.21	717.83	955.94	741.37	796.5	711.02	444.98	XM_022787828.1	0.343389	4.89936	0.0407708	0.755953
XM_022787829.1	0.6	32.13	82.58	0	9.3	36.34	7.95	39.09	144.55	100.38	117.11	5.79	0	44.37	95.03	94.04	XM_022787829.1	-1.29237	1.2554	0.176126	0.930022
XM_022787830.1	3566	2701	3679	3512	1668	3356	2608	4148	4381	3223	4173	4860	4072	3749	3859	3717	XM_022787830.1	0.0244799	7.39742	0.687336	1
XM_022787831.1	246.88	199.48	281.19	237.69	146.18	241.83	152.95	338.48	338.45	314.16	331.65	366.3	358.04	330.87	271.2	263.3	XM_022787831.1	-0.114694	3.70492	0.325382	0.980302
XM_022787832.1	1522.12	1219.52	1419.81	1317.31	853.82	1219.17	919.05	1805.52	1518.55	1433.84	1758.35	1706.7	1557.96	1843.13	1556.8	1278.7	XM_022787832.1	0.0752105	6.0885	0.327099	0.980758
XM_022787833.1	2517.8	2378.76	3029.52	2364.66	1171.98	2562.79	1973.85	3038.47	3894.32	3200.38	3060.6	3770.43	3382.35	2942.8	2940.55	2668.55	XM_022787833.1	-0.0796872	7.04071	0.294142	0.971942
XM_022787834.1	3950	2981	4087	3432	2138	3203	2518	3909	3032	2646	4115	5029	4212	4257	4054	3426	XM_022787834.1	0.156713	7.40266	0.0765386	0.826839
XM_022787835.1	5472.59	3816.51	5510.8	4622.43	2931	4187.26	2844.17	4877.36	4050.16	3355.2	5787.8	6098.99	5396.2	5670.08	5512.23	4397.08	XM_022787835.1	0.152791	7.789	0.134255	0.901156
XM_022787836.1	107.41	120.49	100.2	137.57	61	67.74	61.83	129.64	74.84	92.8	120.2	128.01	91.8	155.92	109.77	97.92	XM_022787836.1	0.224468	2.33248	0.299222	0.974
XM_022787837.1	481.03	304.87	368.42	368.27	258.69	360.66	277.05	392.01	422.45	335.62	473.79	484.59	388.61	419.97	451.97	344.96	XM_022787837.1	0.156228	4.20301	0.152731	0.917934
XM_022787838.1	94.5	67.71	49.51	73.11	54.44	90.74	82.06	91.85	174.43	102.54	165.46	95.75	133.36	147.84	148.2	118.58	XM_022787838.1	-0.437956	2.33659	0.0504324	0.779322
XM_022787839.1	50.97	49.09	0	0	0	0	30.85	11.61	0	13.7	50.15	0	15.81	0	0	14.23	XM_022787839.1	0.947018	-0.270542	0.592278	1
XM_022787840.1	43.38	77.98	137.49	30.98	81.78	0	0	77.35	27.81	0	85.56	88.55	71.37	21.57	112.06	28.31	XM_022787840.1	0.515269	1.46076	0.590168	1
XM_022787841.1	224.15	157.22	158.34	246.91	101.78	222.69	191.09	266.2	265.76	371.76	165.89	302.71	222.46	370.59	228.74	230.87	XM_022787841.1	-0.101886	3.47806	0.631567	1
XM_022787843.1	1311.6	1035.32	1380.43	993.93	626.6	900.33	847.85	1397.66	1119.17	1081.32	1497.35	1538.8	1305.65	1198.24	1300.24	1101.76	XM_022787843.1	0.114307	5.78672	0.15236	0.917934
XM_022787844.1	32.17	20.32	18.24	0	0	0	13.78	21.52	20.66	31.05	7.23	53.88	7.36	27.78	0	31.92	XM_022787844.1	-0.486845	-0.13679	0.610179	1
XM_022787845.1	59.41	17.86	42.12	71.48	57.76	100.13	36.21	35.56	64.16	47.63	73.75	19.93	13.7	77.52	110.69	54.78	XM_022787845.1	0.29453	1.49582	0.516966	1
XM_022787846.1	109.82	11.49	203.21	137.49	83.05	94.63	35.16	77.18	97.72	55	71.66	52.76	163.29	143.46	134.39	67.54	XM_022787846.1	0.304023	2.22634	0.478096	1
XM_022787847.1	14.37	0	0	34.73	18.01	0	0	28.9	0	0	24.1	62.62	58.39	25.65	0	0	XM_022787847.1	-0.29621	-0.23726	0.873192	1
XM_022787849.1	2505	1699	3498	2247	973	2032	1778	2044	2899	1407	2539	2938	1822	2266	2877	1433	XM_022787849.1	0.259716	6.68457	0.074951	0.823918
XM_022787851.1	7	12	15	10	5	10	3	10	7	9	8	14	9	13	6	14	XM_022787851.1	0.199752	-0.875559	0.631302	1
XM_022787852.1	652.15	528.9	594.61	381.16	255.75	442.95	326.09	382.84	412.24	230.76	542.71	725.71	528.47	540.86	410.07	457.15	XM_022787852.1	0.28564	4.46632	0.104624	0.865618
XM_022787853.1	84.62	137.13	112.28	83.76	32.76	90.83	93.53	153.93	27.63	37.14	38.88	88.99	94.72	110.34	98.37	92.88	XM_022787853.1	0.764997	2.09215	0.0206084	0.686731
XM_022787854.1	119.22	64.5	84.68	76.88	76.09	28.29	42.95	47.05	84.69	88.32	141.37	94.39	66.11	102.95	103.14	55	XM_022787854.1	-0.0101195	1.97093	0.994183	1
XM_022787855.1	28.01	60.47	42.43	5.19	5.41	3.93	24.43	24.17	27.45	36.78	33.04	4.91	4.7	20.85	5.42	20.98	XM_022787855.1	0.626693	0.209176	0.323521	0.979635
XM_022787856.1	139.83	217.22	256.79	126.45	41	97.86	98.49	138.91	152.44	94.17	184.65	230.14	171.71	165.48	154.19	120.51	XM_022787856.1	0.165921	2.81657	0.501558	1
XM_022787857.1	266.31	195.39	241.87	215.08	82.53	263.19	150.88	167.09	308.61	164.78	275.03	402.48	164.75	220.41	213.8	175.91	XM_022787857.1	0.105167	3.37083	0.596462	1
XM_022787858.1	158	81	120	195	201	211	71	167	74	47	273	90	156	453	162	52	XM_022787858.1	0.368985	2.96146	0.415659	0.995318
XM_022787862.1	143.21	88.26	55.21	100.55	22.03	77.61	48.14	55.1	36.92	56.02	99.26	77.82	88.99	87.96	86.27	33.32	XM_022787862.1	0.422233	1.81753	0.193725	0.936153
XM_022787863.1	442.68	286.22	487.53	356.61	326.93	348.94	349.24	579	551.38	393.77	657.24	543.87	592.6	583.67	520.2	468.22	XM_022787863.1	-0.0425729	4.47743	0.75598	1
XM_022787864.1	39.29	102.78	137.44	108.7	31.65	84.02	52.78	96.27	106.62	86.98	83.8	147.3	138.97	96.88	141.41	81.4	XM_022787864.1	-0.0791324	2.18725	0.761529	1
XM_022787865.1	69.11	129.52	139.25	124.84	85.03	97.46	68.63	101.9	73.7	115.21	138.5	167.31	92.41	187.37	143.53	54.46	XM_022787865.1	0.170273	2.44573	0.523676	1
XM_022787866.1	24.09	26	16.64	25.97	0	27	23	19.53	9	17	25	32	33	31	33	22	XM_022787866.1	0.0353652	0.21361	0.952427	1
XM_022787868.1	547	415	506	520	312	504	418	580	661	507	532	684	613	590	650	518	XM_022787868.1	0.0654724	4.67444	0.44582	0.996766
XM_022787869.1	3.2	22.17	8.08	19.13	6.64	7.82	22.53	31.91	26.9	12.65	15.27	29.5	21.07	45.63	6.48	12.76	XM_022787869.1	-0.0688453	-0.0753651	0.898839	1
XM_022787871.1	13.23	0	13	10.62	0	0	8.86	19	0	8.1	15	0	26	14	8	24	XM_022787871.1	-0.368115	-0.842493	0.718457	1
XM_022787874.1	676	566	700	560	369	586	419	689	629	502	806	880	685	753	754	616	XM_022787874.1	0.0839832	4.9182	0.335384	0.982419
XM_022787875.1	1111	794	1083	1060	690	1059	775	1195	1075	802	1364	1465	1253	1320	1299	1053	XM_022787875.1	0.0873231	5.69314	0.346573	0.982628
XM_022787876.1	226.43	139.42	263.01	141.02	117.95	210.27	162.59	241.25	223.14	134.2	216.71	234.07	241.74	184.33	192.25	126.37	XM_022787876.1	0.340026	3.19911	0.0315851	0.720613
XM_022787877.1	104.7	60.78	112.5	96.66	91.68	112.15	78.52	83.95	104.36	95.76	143.98	153.97	139.23	130.37	96.19	119.31	XM_022787877.1	0.0198584	2.39852	0.910441	1
XM_022787878.1	30.13	6.91	37.89	23.97	18.85	20.14	15.83	17.01	39.72	23.3	16.16	36.82	13.96	33.94	38.36	31.24	XM_022787878.1	-0.0650662	0.368377	0.866968	1
XM_022787882.1	8.69	17.37	17.33	30.29	0	16.56	16.96	41.39	43.99	73.64	31.49	99.45	30.23	68.21	44.7	16.68	XM_022787882.1	-1.14119	0.709593	0.0174142	0.66815
XM_022787883.1	197.92	208	447.81	372.77	79.19	115.73	141.28	452.82	271.86	340.1	155.28	372.52	258.14	415.25	331.45	320.39	XM_022787883.1	-0.0129913	3.70732	0.960987	1
XM_022787884.1	136.89	159	207.17	205.76	91.32	109.96	133.65	165.63	301.97	187.08	234.77	238.51	185.06	187.71	262.33	232.87	XM_022787884.1	-0.218667	3.17236	0.210693	0.946526
XM_022787885.1	184	175	172	156	134	217	163	271	285	183	281	251	211	212	218	212	XM_022787885.1	0.0655599	3.32191	0.656005	1
XM_022787887.1	457.01	335.08	393.33	311.94	218.52	360.02	252.56	450.48	312.19	300.93	381.69	454.7	348.41	413.72	422	308.63	XM_022787887.1	0.294665	4.10229	0.00814331	0.570461
XM_022787889.1	6.9	31.04	13.77	24.18	13.85	9.99	40.66	13.33	73.31	36.4	25.68	44.79	30.9	17.02	26.28	30.19	XM_022787889.1	-0.398692	0.485357	0.389308	0.995318
XM_022787891.1	413	303	400	458	212	366	307	508	539	382	532	521	551	491	486	442	XM_022787891.1	-0.0380286	4.35165	0.698357	1
XM_022787893.1	101.98	34.61	106.61	65.41	81.45	128.21	88.2	161.51	142.57	68.37	138.38	112.26	69.65	62.16	137.3	94.25	XM_022787893.1	0.298032	2.28582	0.30487	0.975338
XM_022787896.1	17.65	0	17.59	23.23	5.91	5.49	0	10.95	65.59	42.96	20.41	40.75	23.38	11.45	10.69	22.08	XM_022787896.1	-1.2379	-0.0237359	0.0498551	0.779322
XM_022787897.1	191.13	241	234.5	234.53	122.73	253.69	217.89	366.27	296.11	0	260.53	191.61	408.05	336.39	337.61	243.06	XM_022787897.1	0.237666	3.55352	0.657676	1
XM_022787898.1	44.08	66.52	53.09	17.54	29.82	68.11	27.91	65.64	114.42	85.13	88.29	28.11	109.3	100.45	89.87	48.63	XM_022787898.1	-0.464452	1.63933	0.180536	0.930022
XM_022787899.1	2084.88	2952.29	2845.04	2280.35	1246.58	2318.49	1461.38	2464.63	2324.42	1442.24	1784.36	2733.98	3298.89	2706.99	2891.52	1884.34	XM_022787899.1	0.274218	6.77325	0.0597676	0.796783
XM_022787900.1	148.12	100.71	66.96	18.64	18.42	74.51	60.62	84.37	85.58	7.76	19.64	111.02	53.11	132.01	64.48	123.66	XM_022787900.1	0.280788	1.82327	0.581378	1
XM_022787901.1	120	93	121	104	61	86	71	111	133	81	116	128	143	119	101	95	XM_022787901.1	0.126543	2.34372	0.416771	0.995318
XM_022787903.1	816	615	943	849	489	736	374	948	907	1337	1006	1012	1415	976	956	702	XM_022787903.1	-0.173028	5.37307	0.273975	0.966162
XM_022787904.1	15575	8823	16700	12801	5906	12613	11019	16688	14023	14072	14638	18839	18501	16377	15705	13583	XM_022787904.1	0.0218344	9.37189	0.823196	1
XM_022787905.1	542.5	462.15	592.09	652.17	259	637.97	398.72	711.96	622.62	518.22	769.98	848.95	678.92	729.6	759.11	544.94	XM_022787905.1	0.00612932	4.83683	0.961182	1
XM_022787906.1	300.03	156.89	174.24	209.03	129.29	197.76	181.9	169.48	248.15	163.32	224.32	245.24	165.83	249.59	143.49	232.82	XM_022787906.1	0.260145	3.28118	0.173881	0.930022
XM_022787907.1	12.47	21.97	12.67	11.8	5.71	16.27	42.38	25.56	40.23	18.46	5.7	44.81	31.25	11.8	30.4	26.24	XM_022787907.1	-0.0528886	0.209335	0.928833	1
XM_022787908.1	935	794	948	791	504	865	705	873	1156	1092	1157	1263	1136	1140	1041	982	XM_022787908.1	-0.0992373	5.50941	0.183012	0.930022
XM_022787909.1	11.07	10.42	19	7.28	5	17.13	8.08	14	20.38	18.3	23.11	20.27	14.45	16	18.22	21.22	XM_022787909.1	-0.368191	-0.317039	0.204072	0.941208
XM_022787910.1	96	73	84	109	47	71	52	118	132	94	96	126	112	82	126	136	XM_022787910.1	-0.122106	2.21928	0.534987	1
XM_022787911.1	475.82	391.06	466.09	364.79	307.03	437.32	312.11	506.3	455.76	429.44	626.45	611.14	499.87	585.69	539.01	404.05	XM_022787911.1	0.0489525	4.46696	0.639133	1
XM_022787912.1	15.18	15.94	5.91	0	0	19.68	10.89	16.7	83.24	14.56	0	0	24.84	31.31	19.89	26.95	XM_022787912.1	-0.928755	-0.141978	0.338942	0.982419
XM_022787915.1	55.54	81.86	154.48	38.39	48.07	66.94	114.59	131.43	109.73	68.06	112.07	126.23	172.24	184.33	239.34	163.16	XM_022787915.1	-0.393444	2.46668	0.216464	0.947471
XM_022787916.1	1377	496	2561	726	159	442	1155	4407	229	227	305	3351	1547	566	350	200	XM_022787916.1	1.07015	5.67099	0.0813601	0.836419
XM_022787917.1	60	35.57	80	38	13	48	64	46	29.07	66	38.65	68	36	46.94	47	9.13	XM_022787917.1	0.532187	1.17697	0.150438	0.914018
XM_022787918.1	10.84	12.43	53.23	39.78	12.16	19.27	36.02	13.69	12.76	8.49	14.8	17.57	45.75	36.02	28.09	4.67	XM_022787918.1	0.642665	0.260701	0.19176	0.933738
XM_022787920.1	39.3	0	0	39.8	15.22	21.03	0	0	69.32	42.58	62.08	53.83	17.7	0	0	75.92	XM_022787920.1	-1.0704	0.442831	0.442568	0.996404
XM_022787921.1	696	1333	1164	1502	64	1983	590	2307	219	82	343	2669	453	1086	369	124	XM_022787921.1	1.25126	5.44706	0.039155	0.749249
XM_022787922.1	1167.04	840.52	1129.57	963.49	623.27	982.73	782.62	1148.56	1200.12	807.64	1224.58	1483.83	1199.36	1180.64	1223.48	992.69	XM_022787922.1	0.105529	5.65227	0.141435	0.908654
XM_022787923.1	55.96	100.48	118.43	102.51	32.73	76.27	33.38	68.44	70.88	72.36	80.42	121.17	140.64	104.36	100.52	95.31	XM_022787923.1	-0.0639891	2.03798	0.807774	1
XM_022787930.1	28.25	21.96	0	7.12	0	65.11	7.42	28.94	7.47	36.42	50.42	20.64	20.54	28.92	7.1	0	XM_022787930.1	0.200003	0.0853097	0.841011	1
XM_022787933.1	160.25	177.58	84.89	79.37	105.29	56.38	93.59	215.75	92.15	77.21	132.02	66.75	93.65	29.12	108.28	73.35	XM_022787933.1	0.931253	2.38533	0.00559041	0.549999
XM_022787934.1	99.75	52.42	142.11	143.63	56.71	166.62	76.41	26.25	226.85	117.79	143.98	239.25	219.35	290.88	254.72	168.65	XM_022787934.1	-0.71382	2.81459	0.029193	0.704085
XM_022787935.1	1017	817	1026	956	495	859	636	853	910	793	1121	1188	1001	1126	1030	837	XM_022787935.1	0.116916	5.44545	0.155766	0.921706
XM_022787936.1	928	999	1436	809	574	1809	995	2076	2771	717	3160	1904	1511	1263	1933	1906	XM_022787936.1	-0.287861	6.1577	0.238117	0.955464
XM_022787939.1	19.61	8.82	19.54	5.96	6.88	12.42	10.74	7.41	12.5	10.5	10.98	21.55	12.99	9.62	19.34	18.85	XM_022787939.1	0.0259807	-0.496079	0.967621	1
XM_022787941.1	20.19	10.95	14.46	8.62	10.54	4.28	13.78	19.07	5.12	5.5	3	11.55	13.98	24.96	23.01	12.83	XM_022787941.1	0.411913	-0.506632	0.381711	0.994829
XM_022787945.1	8.92	8.7	12.99	13.19	4.35	12.93	4.34	25	8.84	0	13.49	8.9	13.4	25	8.7	0	XM_022787945.1	0.558938	-0.775627	0.336671	0.982419
XM_022787947.1	139	128	158	121	61	140	101	177	164	154	167	203	175	136.04	173.82	139	XM_022787947.1	0.00530915	2.797	0.991305	1
XM_022787949.1	1957.4	1576.58	1754.33	1665.67	1264.06	1820.55	1195.41	2037.94	2356.99	1722.69	2301.99	2177.23	2329.23	2194.7	2042.52	2119.81	XM_022787949.1	0.014739	6.50712	0.863346	1
XM_022787950.1	55.6	74.07	38.67	18.06	5.74	34.04	10.05	33.03	70.31	21.72	51.14	22.39	11.64	55.22	49.27	38.19	XM_022787950.1	0.0730935	0.856163	0.886638	1
XM_022787951.1	0	11.34	0	100.27	65.2	15.41	9.53	77.04	94.7	28.59	89.87	90.38	66.13	34.08	125.22	0	XM_022787951.1	-0.356551	1.29933	0.726544	1
XM_022787952.1	72	44.26	55.07	60.51	29	66.9	39.13	74.68	68.53	52	80.63	92	80	84.8	55.19	57	XM_022787952.1	0.00532377	1.61068	0.987782	1
XM_022787953.1	0	25.74	19.93	10.49	0	8.1	19.87	12.32	33.47	0	5.37	0	0	13.2	39.81	0	XM_022787953.1	0.468031	-0.614322	0.711667	1
XM_022787955.1	38.09	75.86	77.27	82.7	44.9	105.29	48.07	89.58	175.33	144.45	34.21	204.56	135.62	139.06	130.5	120.31	XM_022787955.1	-0.559529	2.27929	0.0711747	0.819046
XM_022787956.1	1077.43	699.14	831.73	876.6	583.1	911.71	668.44	1113.81	1090.59	872.55	1209.79	1266.44	977.38	1175.94	1010.5	1046.66	XM_022787956.1	0.0305305	5.51757	0.736995	1
XM_022787957.1	286.12	230.48	277.41	225.33	160.04	277.27	195.34	301.3	256.15	260.91	344.48	370.13	345.86	330.34	325.13	246.18	XM_022787957.1	0.0425223	3.72487	0.706083	1
XM_022787958.1	29.67	34.74	12.78	15.91	2.74	16.14	20.09	19.81	27.01	18.2	22.76	10.47	4.71	16.12	15.21	15.85	XM_022787958.1	0.564549	-0.0811873	0.1894	0.933738
XM_022787959.1	19.71	34.34	45.07	24.76	10.22	46.6	28.57	52.63	38.84	23	23.83	62.4	24.49	46.54	25.25	17.97	XM_022787959.1	0.371537	0.703386	0.252286	0.960534
XM_022787960.1	952	780	913	872	515	943	830	1216	1349	832	1223	1382	1054	1087	1176	1199	XM_022787960.1	-0.0233066	5.59281	0.8046	1
XM_022787962.1	167	185	214	194	76.5	158	163	270	307.5	269.5	228	287.5	230.5	216.5	226	184	XM_022787962.1	-0.0941105	3.31672	0.53774	1
XM_022787966.1	152.8	152.95	270.51	206.04	77.41	207.92	159.48	164.37	248.27	172.96	248.16	341.15	200.67	296.76	211.81	155.74	XM_022787966.1	-0.0455759	3.2647	0.800421	1
XM_022787967.1	95.12	28.59	55.63	39.17	20.46	20.93	39.6	41.66	18.54	57.78	41.84	46.12	64.34	30.28	59.64	42.27	XM_022787967.1	0.248516	1.13005	0.488591	1
XM_022787968.1	255.22	246.05	396.06	236.46	149.22	299.13	153.74	385.16	325.74	486.67	333.27	405.28	304.28	369.23	379.27	330.29	XM_022787968.1	-0.136583	3.90006	0.406661	0.995318
XM_022787969.1	84.82	96	143.34	115.07	39.97	67.2	59.29	165.74	170.21	139.91	153.88	233.02	165.22	127.24	129.18	93.24	XM_022787969.1	-0.305632	2.52287	0.145475	0.910368
XM_022787970.1	103.76	235.35	84.79	141.71	122.78	42.21	35.88	78.5	183.81	149.14	90.35	164.76	88.08	301.14	76.07	36.69	XM_022787970.1	0.114615	2.57568	0.798479	1
XM_022787971.1	300.13	411.56	450.44	395.65	204.79	477.77	491.42	675.48	423.58	373.86	520.62	578.18	559.02	689.51	710	493.86	XM_022787971.1	0.0252598	4.52491	0.887171	1
XM_022787972.1	2165.07	1704.68	1846.95	2005.11	994.44	1585.68	1290.26	2199.47	2423.61	1484.96	2618.79	2449.29	2155.12	2229.68	2068.64	2497.47	XM_022787972.1	-0.00826333	6.54822	0.932535	1
XM_022787973.1	1302.8	1328.22	2139.82	1418.79	589.92	1521.99	1315.1	1740.62	3153.42	2916.98	1856.31	2715.07	2116.63	1639.31	2270.11	1421.77	XM_022787973.1	-0.321351	6.41599	0.0493877	0.779322
XM_022787974.1	2271.72	2466.75	3140.3	2278.68	1224.63	2495.49	1997.64	3534.07	4024.67	2899.48	3243.06	3884.47	3789.64	3100.87	3164.13	3014.15	XM_022787974.1	-0.121698	7.0871	0.132384	0.899035
XM_022787975.1	19.27	29	19.01	19.27	0	36	17	45	45	0	66	36	38.13	39	34	0	XM_022787975.1	-0.120126	0.417986	0.886919	1
XM_022787976.1	329.28	296.25	398.7	310.32	162.37	377.51	303.36	467.93	572.33	459.52	400.94	654.53	445.36	445.13	358.87	350.85	XM_022787976.1	-0.106874	4.21543	0.412538	0.995318
XM_022787977.1	3489	3122	4648	3088	1797	2923	2218	3584	3221	2370	3641	4419	4396	4304	3549	2945	XM_022787977.1	0.161338	7.30918	0.100003	0.8558
XM_022787978.1	5939	3267	5738	5098	3253	4478	3703	5805	7381	5537	7893	7066	5470	6132	6856	6075	XM_022787978.1	-0.111148	8.04506	0.25477	0.960534
XM_022787982.1	41	44	41	37	16	35	37	46	48	32	44	52	41	51	28	22	XM_022787982.1	0.288579	0.937903	0.209695	0.946517
XM_022787984.1	53	40	25	12.77	25	20	3.52	31	48	14	50	0	35	45.69	37	21	XM_022787984.1	0.138074	0.554299	0.822648	1
XM_022787986.1	994	798	985	953	557	903	699	1211	1180	1069	1248	1304	1171	1185	1150	970	XM_022787986.1	-0.0102648	5.59833	0.87546	1
XM_022787988.1	141	189	186	171	72	131	111	207	301	176	215	230	174	178	210	149	XM_022787988.1	-0.0663635	3.06791	0.690097	1
XM_022787991.1	63	67	112	62	13	46	83	160	69	61	60	115	104	64	49	44	XM_022787991.1	0.42257	1.80849	0.196013	0.936153
XM_022787992.1	160.01	112.68	130.64	68.18	26.66	90.22	111.18	205.3	140.3	117.84	150.76	228.28	123.19	155.99	97.2	112.99	XM_022787992.1	0.0193535	2.5732	0.952746	1
XM_022787993.1	407	404	457	373	251	385	291	472	608	455	527	513	467	493	529	408	XM_022787993.1	-0.0139393	4.38731	0.893627	1
XM_022787994.1	30	22	25	35	22	53	23	44	52	29	40	55	55	64	35	49	XM_022787994.1	-0.185001	0.965941	0.51296	1
XM_022787997.1	129	99	140	119	101	122	72	196	154	84	162	182	127	136	133	173	XM_022787997.1	0.149166	2.685	0.443575	0.996404
XM_022787998.1	7431.55	5626.35	6726.64	7580.46	5299.71	7185.78	5225.18	9632.67	9471.37	7022.69	9596.02	11492.7	9741.86	10494.4	8476.99	6920.31	XM_022787998.1	-0.0132829	8.56297	0.892031	1
XM_022787999.1	1824.45	1366.65	1260.36	1674.54	1289.29	1802.22	1416.82	1896.33	1484.63	1445.31	2158.98	3582.28	2193.14	2547.65	2695.01	1780.69	XM_022787999.1	-0.0759141	6.49307	0.641339	1
XM_022788001.1	17.65	12.26	32.28	32.19	17.24	27.68	17.39	26.37	23.67	8.99	23.28	37.63	37.4	45.19	30.29	32.24	XM_022788001.1	0.013494	0.420873	0.964953	1
XM_022788003.1	401.96	311.24	412.14	283.87	139.37	253.85	180.67	314.99	388.3	326.19	603.13	377.8	348.91	662.4	321.04	231.65	XM_022788003.1	-0.144812	4.01825	0.461216	1
XM_022788004.1	267.39	119.44	255.74	245.25	125.91	181.13	128.19	197.4	168.13	167.81	275.84	200.86	188.91	295.52	213.44	114.46	XM_022788004.1	0.283112	3.24104	0.162483	0.924815
XM_022788005.1	1600.61	1143.56	1745.26	1293.75	882.09	1232.87	1031.81	1472.6	1514.87	1103.19	1771.16	1919.14	1593.09	1670.48	1695.56	1421.54	XM_022788005.1	0.101913	6.09913	0.201937	0.940438
XM_022788007.1	282.93	367	690.96	352.42	140.27	389.33	272	664	598	526.95	304.62	618	266.99	332.39	506.72	397	XM_022788007.1	0.141419	4.29858	0.539677	1
XM_022788009.1	1252.84	27.16	50.85	35.24	18.72	19.3	34.76	47.35	29.45	20.34	41.12	62.71	36.62	41.93	63.81	1418.26	XM_022788009.1	-0.162338	3.28959	0.877576	1
XM_022788010.1	70.07	0	0.04	28.58	72.73	70.67	0	0	0	296.05	135.38	0	225.01	145.61	1.28	0	XM_022788010.1	-1.19758	1.7034	0.523672	1
XM_022788011.1	486.87	313.63	581.28	413.19	306.33	509.94	348.75	639.63	632.61	460.99	631.09	592.35	641.35	627.97	651.83	606.29	XM_022788011.1	-0.0584345	4.64353	0.613221	1
XM_022788012.1	626.13	590.37	527.72	685.81	348.67	619.06	553.25	750.37	1037.39	727.01	1016.91	854.65	812.65	908.03	797.17	634.71	XM_022788012.1	-0.136958	5.08284	0.198197	0.937862
XM_022788013.1	4113	2755	3551	2748	1544	2630	2160	2990	2059	1717	3344	3599	3156	3569	3076	2074	XM_022788013.1	0.376202	7.06935	0.00384333	0.512685
XM_022788014.1	977	849	1010	899	572	842	617	945	1127	830	1155	1150	1073	1128	1114	971	XM_022788014.1	0.0373119	5.50346	0.603935	1
XM_022788015.1	30	27.54	30	24	10	15.32	19.33	39	33	27	27	37	33	27.26	23.87	24	XM_022788015.1	0.10612	0.428143	0.680221	1
XM_022788016.1	1.16	1120.84	1320.44	1229.79	660.28	1246.99	1008.24	1639.46	1824.8	1466.66	1611.88	1935.29	1688.38	1387.95	1540.77	0.74	XM_022788016.1	-0.0491357	5.8491	0.951851	1
XM_022788017.1	98.34	94.02	137.42	90.73	71.42	88.51	38.37	94.94	137.17	102.31	135.88	153.05	183.85	104.6	117.39	118.09	XM_022788017.1	-0.175646	2.3978	0.406682	0.995318
XM_022788018.1	306.66	336.66	420.58	290.27	126.58	300.49	226.63	363.36	394.83	338.69	358.12	369.01	378.46	389.4	322.61	284.91	XM_022788018.1	0.0941178	3.94647	0.450456	0.998047
XM_022788021.1	22.68	21.92	21.46	25.59	9.97	15.44	0	31.47	41.72	4.38	27	10.68	28.21	13.46	23.87	34.57	XM_022788021.1	0.00784764	0.0880263	1	1
XM_022788024.1	199.89	145.47	194.39	167.48	107.89	144.56	151.11	204.92	128.22	178.26	241.21	264.86	205.46	204.41	188.96	172.6	XM_022788024.1	0.118564	3.12459	0.446931	0.997385
XM_022788027.1	977.68	783.74	905.79	882	471	835	637.82	1118.45	1321.05	839.46	1241.07	1288.94	1029.78	1151.72	1034.27	960.63	XM_022788027.1	-0.0476166	5.50704	0.510682	1
XM_022788030.1	67.41	37.04	122.53	0	17.81	20.47	10.04	30.75	9.13	22.45	36.74	36.9	58.04	63.64	52.4	4.75	XM_022788030.1	0.414479	0.847338	0.54712	1
XM_022788033.1	103	122	161	103	43	88	64	137	115	77	104	146	125	135	102	90	XM_022788033.1	0.230337	2.35559	0.220721	0.949647
XM_022788034.1	20.32	7.26	44.21	0	0	0	14.18	12.55	21.95	82.54	9.93	0.06	51.22	8.28	58.73	12.37	XM_022788034.1	-1.14517	0.114554	0.271703	0.966021
XM_022788035.1	642	411	530	559	397	669	446	672	728	462	992	801	751	780	811	711	XM_022788035.1	-0.0790861	4.94035	0.548845	1
XM_022788036.1	167	185	214	194	76.5	158	163	270	307.5	269.5	228	287.5	230.5	216.5	226	184	XM_022788036.1	-0.0941105	3.31672	0.53774	1
XM_022788038.1	68.59	77.17	83.2	40.6	54.35	49.94	91.6	111.48	149.12	114.6	122.84	94.47	117.35	105.81	111.61	131.78	XM_022788038.1	-0.324834	2.20445	0.189322	0.933738
XM_022788039.1	176.24	1056.91	176.27	1262.04	529.41	1060.02	706.68	949.66	1062.97	884.57	1235.52	2053.03	1236.51	529.27	706.43	176.9	XM_022788039.1	0.0774681	5.35782	0.860698	1
XM_022788042.1	1480.5	243.9	1676.88	0.16	382.74	299.34	319.37	1515.89	952.09	534.83	707.57	82.1	554.15	1229.66	1422.02	1338.61	XM_022788042.1	0.0183954	5.21232	0.980558	1
XM_022788043.1	0	66.48	61.89	52.36	0	41.98	12.48	92.19	166.9	50.16	51.28	66.5	63.29	31.72	81.61	47.04	XM_022788043.1	-0.495409	1.36101	0.483724	1
XM_022788044.1	246.2	178.24	307.87	219.53	118.18	312.57	164.78	99.72	222.72	233.36	109.88	200.23	239.16	293.81	166.2	87.24	XM_022788044.1	0.472982	3.29063	0.0926836	0.848888
XM_022788045.1	288.31	555.78	469.39	391.25	165.98	231.41	306.43	531.02	462.3	500.14	413.14	818.09	984.95	624.97	531.91	636.63	XM_022788045.1	-0.398217	4.52181	0.0642019	0.806764
XM_022788046.1	1045.16	833.51	1168.13	940.02	376.34	1161.22	877.67	1089.66	1495.9	1134.44	1377.21	1401.08	1085.15	1097.76	924.21	956.8	XM_022788046.1	0.023679	5.64061	0.847896	1
XM_022788047.1	1405	1287	1629	1140	515	902	679	1367	939	744	1123	1551	1226	1165	1284	947	XM_022788047.1	0.346274	5.72568	0.00731928	0.550963
XM_022788050.1	5568.13	7273.31	8398.23	5962.13	3202.38	5138.08	4262.76	7093.79	8185.74	6378.66	7867.1	10198	6458.57	8575.76	7774.54	6068.12	XM_022788050.1	-0.0158364	8.31225	0.873179	1
XM_022788051.1	133.1	27.68	214.42	74.64	58.5	157.07	252.05	105.19	307.07	74.33	37.41	357.78	123.84	174.8	142.35	27.81	XM_022788051.1	0.191847	2.75107	0.702052	1
XM_022788052.1	7	34	14	14	3	15	14	13	43	22	35	33	28	21	22	34	XM_022788052.1	-0.673682	0.149612	0.068475	0.813878
XM_022788053.1	250	179	233	161	108	208	143	279	270	233	248	233	220	238	242	151	XM_022788053.1	0.127931	3.33896	0.368199	0.989099
XM_022788055.1	659	419	682	601	328	526	398	750	584	434	689	982	789	701	680	544	XM_022788055.1	0.0713726	4.84365	0.530094	1
XM_022788058.1	73.65	12.44	36.94	55.17	32	38.02	26.96	79.22	29.67	52.8	73.07	58.45	27.03	48.33	57.08	41	XM_022788058.1	0.221697	1.19911	0.520383	1
XM_022788059.1	33.35	28.56	82.06	91.83	32	35.7	32.04	41.92	52.33	37.2	12.93	37.55	94.97	56.67	56.92	0	XM_022788059.1	0.510992	1.18136	0.357633	0.983769
XM_022788060.1	12	7	6	6	9	9	13	28	14	7	7	17	2	22	20	6	XM_022788060.1	0.324455	-0.634442	0.502442	1
XM_022788062.1	5415.13	4677.23	5772.64	5298.29	2886.98	4399.97	3965.2	5578.45	5899.35	5752.09	6257.52	7393.69	5605.76	5961.76	6947.11	4934.17	XM_022788062.1	0.0207621	8.00401	0.755867	1
XM_022788063.1	2051.05	1043.14	2035.44	1903.14	988.19	1659.76	1032.88	1385.1	3769.91	2276.74	3205.81	3299.26	2599.94	2041.47	2484.44	2692.59	XM_022788063.1	-0.50672	6.63652	0.000287429	0.232505
XM_022788064.1	113.47	96.7	102.07	92.54	41.86	72.13	47.95	74.99	86.41	64.69	71.38	172.35	101.44	84.35	154.35	87.56	XM_022788064.1	0.0232111	2.12932	0.932426	1
XM_022788065.1	6028.11	2751.4	4445.4	5469.01	2910.68	4509.75	2569.6	2466.38	7910.64	5338.52	7641.93	8441.36	5207.22	5405.2	6985.02	5940.21	XM_022788065.1	-0.357091	7.93722	0.0488287	0.779322
XM_022788066.1	106.04	81.23	66.53	108.56	170.14	137.52	73.33	140.06	157.95	111.65	187.39	164.69	285.67	276.58	121.66	261.73	XM_022788066.1	-0.343495	2.90576	0.305094	0.975599
XM_022788068.1	5292	3042	4680	4069	3417	3776	3130	4891	5444	4580	5815	5756	4643	5528	5394	5194	XM_022788068.1	0.00701245	7.79955	0.946796	1
XM_022788069.1	341.65	301.02	409.47	378.96	120.31	317.96	312.59	522.93	411.45	470.94	530.87	492.65	344.35	472.39	465.11	374.11	XM_022788069.1	-0.0604307	4.20123	0.674707	1
XM_022788070.1	1121	737	1263	987	574	878	717	1140	1333	922	1325	1406	1285	1162	1266	1158	XM_022788070.1	-0.0380378	5.6682	0.61993	1
XM_022788072.1	49	39.03	44.71	50	11.59	46	0	67	67	51.1	23.24	71	79	17.89	53	44	XM_022788072.1	-0.114345	1.09491	0.824244	1
XM_022788074.1	15.84	14.43	16.26	21.13	4.75	8.23	11.12	19.59	28.87	5.27	9.14	20.05	25.98	15.83	19.43	11.05	XM_022788074.1	0.0887478	-0.302255	0.836797	1
XM_022788075.1	48.87	0	83.97	107.4	53.87	70.81	0	76.43	38.76	0	59.87	60.18	70.79	28.72	30.32	29.67	XM_022788075.1	0.880931	1.24877	0.319951	0.979417
XM_022788076.1	14.16	24.57	45.74	1.87	13.25	16.77	13.88	20.41	9.13	20.73	25.86	18.95	13.02	23.17	25.57	9.95	XM_022788076.1	0.404838	-0.0235725	0.366669	0.988725
XM_022788077.1	967	724	969	868	494	748	645	1022	1037	829	1060	1274	1051	1045	1172	833	XM_022788077.1	0.0133581	5.443	0.839063	1
XM_022788078.1	44	35	25	44	19	34	35	51	77	50	55	91	55	44	50	40	XM_022788078.1	-0.2892	1.17944	0.223966	0.951424
XM_022788079.1	1204.26	1432.42	1540.74	1302.69	553.39	1209.27	1005.27	1965.68	2343.44	1826.78	1868.76	1860.64	2141.1	1624.53	1737.54	1901	XM_022788079.1	-0.2434	6.2161	0.0341743	0.729732
XM_022788081.1	0	0	0	86.28	95.61	185.73	136.77	121.89	69.85	0	0	231.14	0	106.21	0	0	XM_022788081.1	1.29468	1.76083	0.530563	1
XM_022788082.1	226.77	335.86	374.12	307.22	109.69	241.45	240.72	473.98	439.18	598.83	359.07	404.18	519.3	446.38	425.92	227.97	XM_022788082.1	-0.236655	4.06666	0.247323	0.958323
XM_022788083.1	0	46.22	64.64	0	0	44.05	22.77	63.24	0	43.2	23.67	0	62.17	0	21.12	23.02	XM_022788083.1	0.664164	0.412401	0.635474	1
XM_022788085.1	367.85	197.12	208.74	240.67	191.5	267.29	131.67	322.05	310.37	188.77	355.29	334.69	301.96	286.27	364.51	275.99	XM_022788085.1	0.0652026	3.69736	0.707685	1
XM_022788087.1	158.86	184.57	339.66	254.46	61.05	168.61	236.24	235.51	302.36	232.45	347.72	368.11	296.69	180.75	235.69	261.3	XM_022788087.1	-0.0863512	3.50301	0.685835	1
XM_022788088.1	99	115.61	109.95	107.65	24.82	80.31	57.94	111.45	108.34	162.91	86.54	84.25	119.65	105.46	94.27	87.11	XM_022788088.1	0.0431331	2.22707	0.886668	1
XM_022788089.1	1.57	21.02	75.71	0	19.86	15.34	12.78	0	110.75	0	62.38	91.02	16.49	0	0	78.63	XM_022788089.1	-0.840735	0.607184	0.534076	1
XM_022788092.1	58	28	23	35	32	44	16	37	49	18	39	49	24	55	40	36	XM_022788092.1	0.235966	0.880835	0.440271	0.996404
XM_022788093.1	52.35	13.17	40.87	42.89	8.45	26.67	12.59	63.6	81.94	88.47	48.05	66.06	92.06	17.7	62.11	60.9	XM_022788093.1	-0.726913	1.19854	0.0622163	0.804837
XM_022788094.1	10446	9025	11501	9897	5545	9916	6899	12145	12795	11424	13817	12820	13325	14557	13619	10012	XM_022788094.1	-0.0731045	9.02893	0.270088	0.966021
XM_022788096.1	1920	1557	1862	1539	909	1660	1220	1750	1698	1332	2158	2274	1968	2044	1894	1562	XM_022788096.1	0.118711	6.34009	0.110911	0.868692
XM_022788097.1	2950	2993	2961	2977	1250	2771	2446	3769	3989	2857	3243	4509	3751	3279	3633	2965	XM_022788097.1	0.0181492	7.20779	0.829844	1
XM_022788098.1	1076.3	764.33	1329.35	1060.69	677.46	1095.61	888.06	1288.81	1122.23	1022.8	1465.47	1289.02	1193.34	1251.07	1393.07	879.02	XM_022788098.1	0.15215	5.72881	0.105269	0.865618
XM_022788099.1	732.95	345.8	543.48	162.42	147.14	334.54	272.07	729.1	160.03	468.27	0	882.98	514.67	440.57	316.35	384.17	XM_022788099.1	0.352126	4.24035	0.574822	1
XM_022788100.1	141.92	174.01	179.13	70.29	51.42	51.33	75.19	271.08	151.98	179.96	191.6	261.83	221.59	254.48	265.56	121.29	XM_022788100.1	-0.378424	2.93821	0.186929	0.932387
XM_022788101.1	241.67	144.67	279.09	204.56	117.55	140.87	144.51	231.04	207.28	243.13	200.37	501.49	251.6	388.62	356	254.66	XM_022788101.1	-0.300831	3.50991	0.127684	0.891187
XM_022788102.1	206.78	134.15	211.71	214.84	101.04	135.54	84.19	161.02	381.03	218.55	193.95	276.83	176.09	212.39	336.04	251.55	XM_022788102.1	-0.347961	3.27345	0.0911809	0.848888
XM_022788103.1	112.19	78.48	127.55	30.1	52.39	15.45	71.4	95.77	139.78	69.26	74.84	129.94	159.82	100.22	90.83	40.33	XM_022788103.1	-0.0606436	2.04815	0.879048	1
XM_022788104.1	234.04	293.09	222.18	257.49	122.19	228.57	185.31	286.47	340.89	149.32	219.23	244.13	333.61	208.21	215.53	219.44	XM_022788104.1	0.309235	3.50203	0.070435	0.818335
XM_022788105.1	594.3	470.04	667.05	429.37	293.32	594.7	320.33	597.37	349.73	294.27	744.4	601.45	696.13	681.07	357.06	581.13	XM_022788105.1	0.250524	4.62428	0.184834	0.930335
XM_022788106.1	51.8	25.22	85.95	19.66	54.62	53.94	61	83.44	55.07	22.71	42.15	79.31	56.83	33.95	55.91	80.57	XM_022788106.1	0.445864	1.44564	0.212795	0.947069
XM_022788107.1	34.62	44.67	57.2	42.02	33.84	30.43	29	75.86	59.96	43.73	65.54	59.32	32.03	55.68	58.72	58.19	XM_022788107.1	0.0536928	1.26886	0.828754	1
XM_022788108.1	159.06	49.98	135.16	95.12	0	69.49	278	98.54	152.07	232.61	145.45	274.3	164.54	332.09	141.21	365.81	XM_022788108.1	-0.686535	2.98906	0.235093	0.955464
XM_022788110.1	195.32	296.35	188.64	269.86	205.16	267.09	0	284.6	296.97	101.66	284.01	198.39	329.42	167.22	317.07	0	XM_022788110.1	0.454727	3.36108	0.566116	1
XM_022788111.1	551.11	354.01	521.07	329.49	327.51	421.13	296.11	506.11	450.25	394.32	639.95	461.03	414.18	525.74	527.73	459.03	XM_022788111.1	0.157664	4.43216	0.254481	0.960534
XM_022788112.1	15.23	7.2	9.51	19.46	0	8.51	0	7.88	22.86	0	22.1	19.29	24.3	14.31	35.36	20.56	XM_022788112.1	-0.922359	-0.463715	0.159211	0.924268
XM_022788113.1	31.97	35.8	56.39	25.14	21.78	21.33	28.42	49.36	65.46	26.8	41.9	44.47	24.99	31.8	46.87	66.12	XM_022788113.1	-0.010875	0.94383	0.987339	1
XM_022788114.1	45.69	72	19.02	51.91	15.71	17.03	37.47	23.64	11.43	23.87	11.05	48.22	42.53	100.15	53.04	10.28	XM_022788114.1	0.342689	0.886219	0.504532	1
XM_022788115.1	79	57	60	92	53	60	62	82	80	65	105	112	67	113	74	85	XM_022788115.1	0.0440769	1.93021	0.82221	1
XM_022788116.1	4621.36	4261.39	4774.43	4385.7	2826.74	4404.68	3057.65	5067.74	5902.67	4944.85	6000.41	6527.86	5267.51	5428.59	5359.34	4949.52	XM_022788116.1	-0.0238473	7.8468	0.703297	1
XM_022788117.1	463.64	278.61	531.57	214.3	213.26	275.32	520.35	475.26	384.33	336.15	283.59	243.14	318.49	503.41	277.66	344.48	XM_022788117.1	0.512268	4.12014	0.0256587	0.694246
XM_022788118.1	580.42	743.28	1214.03	1011.24	390.96	739.14	1000.58	1582.26	1773	1243.31	1350	1139.59	1114.2	1031.55	975.19	901.7	XM_022788118.1	-0.0411236	5.62245	0.823504	1
XM_022788119.1	30.99	46	77	58	15.11	49	39	65	56	52	56	77.66	55	86.59	58	48	XM_022788119.1	-0.0174658	1.39015	0.942643	1
XM_022788121.1	979.64	783.53	1102.51	870.66	584.09	869.76	670.3	1031.45	1272.27	716.28	1226.84	1395.24	1053.8	964.23	1001.91	879.3	XM_022788121.1	0.0924628	5.51112	0.280298	0.969085
XM_022788122.1	753.84	459.86	596.24	512.19	238.83	369.53	386.14	553.43	707.38	563.7	764.66	813.56	417.65	517.12	467.04	378.99	XM_022788122.1	0.112128	4.6457	0.480021	1
XM_022788123.1	741.53	406.62	817.25	832.15	457.08	885.71	348.55	623.13	844.35	540.02	718.5	914.2	836.55	880.65	731.06	928.71	XM_022788123.1	0.0552717	5.09791	0.743432	1
XM_022788125.1	40	28	42	36	8	32	36	41	50	34	41	38	47	31	37	49	XM_022788125.1	0.0263682	0.869746	0.952074	1
XM_022788127.1	147	134	112	102	48.38	95	78	149	172	98	175	182	153	112	147	152	XM_022788127.1	-0.0981029	2.60481	0.585998	1
XM_022788129.1	228.49	255.09	375.69	226.55	126.6	363.68	181.34	326.97	257.98	156.51	482.47	351.64	439.93	333.23	526.06	316.11	XM_022788129.1	-0.093075	3.85792	0.662638	1
XM_022788130.1	639.57	529.22	662.72	576.38	290.87	645.51	550.6	683.26	1078.48	730.35	918.08	872.58	719.41	767.05	738	753.11	XM_022788130.1	-0.14873	5.03616	0.137986	0.904277
XM_022788131.1	304	281.24	306.12	303.07	94.21	408.42	381.9	416.79	530.44	403.58	360.79	612.63	342.07	326.8	364.67	275.07	XM_022788131.1	0.010639	4.07143	0.962299	1
XM_022788132.1	1868.02	2026.88	2689.52	2082.62	1023.97	1861.09	1705.99	2305.14	2913.52	2360.83	2597.54	3620.92	3003.58	2848.57	2793.59	2596.24	XM_022788132.1	-0.173298	6.80707	0.0199613	0.685677
XM_022788133.1	115.7	100.32	272.24	195.52	126.7	236.01	136.25	283.17	240.13	120.27	194.74	284.7	269.87	186.49	267.77	154.3	XM_022788133.1	0.160819	3.24373	0.465441	1
XM_022788134.1	85.46	106.37	327.09	110.9	66.83	164.15	236.99	280.04	207.47	139.76	243.68	149.21	60.54	211.02	84.33	135.21	XM_022788134.1	0.511808	2.98129	0.134076	0.901156
XM_022788136.1	25.84	61.03	36.55	30.24	24.76	24.46	8.25	38.96	17.22	65.18	65.24	72.65	42.27	29.66	31.47	8.89	XM_022788136.1	-0.00825973	0.859375	0.990782	1
XM_022788137.1	0	13.35	13.59	12.28	15.73	0	30.72	15.37	37.06	13.22	0	13.87	11.85	12.5	77.21	32.59	XM_022788137.1	-0.457788	0.00171216	0.618269	1
XM_022788138.1	3052.16	2367.74	3071.79	2728.01	1661.15	2454.9	1982.52	3443.66	4185.51	3290.35	3697.33	3727.33	3643.46	3599.24	2901.55	2779.95	XM_022788138.1	-0.0467204	7.16192	0.514746	1
XM_022788139.1	257.33	250.91	84.55	170.87	72.87	266.73	98.17	286.82	366.86	230.25	196.79	179.67	232.34	226.93	416.29	216.91	XM_022788139.1	-0.13261	3.39117	0.643072	1
XM_022788140.1	274.28	309.89	445.7	275.2	209.07	369.52	232.52	399.79	514.55	489.86	585.59	693.43	331.94	373.16	664.53	337.51	XM_022788140.1	-0.277787	4.24962	0.0961068	0.851348
XM_022788141.1	21	17	18	11	6	7	16	22	32	16	34	25	20	15	37	23	XM_022788141.1	-0.407383	0.0253796	0.191668	0.933738
XM_022788143.1	26	16	25	13	15	27	7	0	16	16	22	22	33	19	23	27	XM_022788143.1	-0.0555748	0.0198925	0.935584	1
XM_022788144.1	0	0	29	31	15	20	20	17	22	33.8	33.93	52	29.48	33.51	23.64	16.9	XM_022788144.1	-0.453532	0.255301	0.465951	1
XM_022788146.1	75.87	159.48	121.12	68.15	46.51	138.25	101.91	223.49	187.61	164.63	69.1	125.05	123.11	253.73	102.94	76.55	XM_022788146.1	0.107169	2.60934	0.741144	1
XM_022788148.1	2150.04	1388.55	2409.17	1992.87	1270.55	1861.54	1408.09	2273.9	2196.08	2051.41	2529.66	2792.44	2214.46	2210.26	2419.82	2039.64	XM_022788148.1	0.0568042	6.62198	0.460869	1
XM_022788149.1	14.96	12.45	38.83	18.13	24.45	12.46	41.91	43.1	42.92	73.59	45.34	39.56	51.54	47.74	19.18	8.36	XM_022788149.1	-0.251226	0.753477	0.589558	1
XM_022788151.1	25	25	17	18	5	19	9	20	7	8	22	15	19	17	22	14	XM_022788151.1	0.50249	-0.197685	0.147561	0.912336
XM_022788154.1	215.2	306.07	499.73	28.49	54.65	445.55	279.75	303.1	189.9	348.21	706.01	605.83	574.78	853.8	474.05	86.3	XM_022788154.1	-0.485131	4.08289	0.306111	0.975599
XM_022788155.1	145.1	211.63	319.81	234.98	121.7	181.63	103.12	277.79	568.26	351.89	321.84	346.52	342.03	272.28	220.87	221.74	XM_022788155.1	-0.369386	3.62363	0.0852372	0.840656
XM_022788156.1	74.39	124.42	71.23	88.75	26.41	93.66	50.65	169.62	142.99	318.53	142.57	195.43	194.12	0	519.91	130.86	XM_022788156.1	-0.936469	2.76003	0.133297	0.900928
XM_022788157.1	385.62	62.99	162.96	334.98	116.47	37.6	31.41	368.99	138.85	59.73	65.42	180.27	106.06	116.94	118.88	0	XM_022788157.1	1.29516	2.78877	0.0456647	0.77404
XM_022788158.1	454.69	512.89	696.26	617.8	354.77	608.56	629.07	536.5	859.99	483.65	322.16	705.96	889	415.99	365.29	951.09	XM_022788158.1	0.212173	4.83813	0.389174	0.995318
XM_022788159.1	1579.62	1104.75	1582.56	1249.37	922.18	1162.48	913.45	1507.71	1709.63	1321.11	1844.32	1533.67	1703.92	1714.09	1684.94	1347.21	XM_022788159.1	0.0252222	6.08675	0.76533	1
XM_022788160.1	143.39	103.59	111.96	128.52	71.27	71.7	76.72	239.35	90.81	149.33	98.69	186.22	109.11	157.19	111.98	65.69	XM_022788160.1	0.318493	2.52645	0.208057	0.945939
XM_022788161.1	0	46.64	15.26	35.52	16.43	57.1	56.33	35.51	29.8	35.54	75.01	33.68	18.61	39.31	29.22	33.05	XM_022788161.1	0.281928	0.849628	0.614045	1
XM_022788163.1	39	35	58	46	18	49	32	51	38	51	49	63	60	57	36	48	XM_022788163.1	0.0599617	1.16546	0.808692	1
XM_022788164.1	188.99	127.03	286.22	200.59	48.12	184.72	156.49	124.43	221.75	78.03	195.97	337.42	248.36	97.4	94.86	191.05	XM_022788164.1	0.21863	3.03582	0.471617	1
XM_022788165.1	555.86	591.19	722.49	743.28	291.52	385.1	576.55	988.93	887.18	854.79	820.95	947.47	874.67	1052.33	635.04	698.75	XM_022788165.1	-0.125779	5.09079	0.394171	0.995318
XM_022788166.1	418.34	435.01	610.7	564.41	161.92	654.37	392.22	632.94	647.48	512.72	531.12	616.63	906.48	608.62	619.17	475.79	XM_022788166.1	-0.000765408	4.6867	0.992269	1
XM_022788167.1	1130.96	1102.38	1577.73	741.9	677.43	1227.47	615	1064.3	1042.25	914.86	1043.48	1805.43	1299.9	1157.84	1475.04	735.54	XM_022788167.1	0.175136	5.70371	0.25799	0.961295
XM_022788168.1	91.98	120.05	204.79	69.31	81.16	83.23	73.57	162.07	118.75	64.25	136.02	175.66	74.23	223.89	135.74	69.97	XM_022788168.1	0.223031	2.49576	0.43359	0.996044
XM_022788169.1	0	29.83	14.33	9.34	15.8	18.56	0	23.59	0	24.24	8.32	8.67	36.48	11.24	0	0	XM_022788169.1	0.721104	-0.483466	0.528387	1
XM_022788170.1	3584.99	3516.24	4680.78	3137.16	1738.41	3744.69	2844.4	4551.08	5187.65	4523.71	5088.37	5516.77	5317.57	4380.86	4531.15	3803.08	XM_022788170.1	-0.102128	7.5961	0.169919	0.928292
XM_022788171.1	42.86	64.29	162.19	35.59	20.76	55.59	26.26	69.09	58.69	68.43	96.75	57.37	67.67	100.22	185.86	108.87	XM_022788171.1	-0.365237	1.84981	0.32311	0.979635
XM_022788173.1	33	25.55	51	39	15	22	17	26.92	39	29	40	46	47.27	23	38.95	29	XM_022788173.1	0.0145394	0.693953	0.982101	1
XM_022788176.1	977.95	1131.48	1420.01	1022.44	812.73	1014.19	869.08	1580.11	1680.75	1375.63	1334.74	1697.89	1238.83	1692	1518.51	1217.48	XM_022788176.1	-0.0254966	5.93186	0.809531	1
XM_022788179.1	201	222	355	180	86	156.58	133	228	244	276	239	324.33	354	203	253.21	172	XM_022788179.1	-0.059655	3.41215	0.747632	1
XM_022788183.1	680.05	68.52	266.99	381.56	173.27	360.81	246.92	128.89	327.25	152.37	631.26	222.11	422.17	201	362.49	322.52	XM_022788183.1	0.192376	3.89173	0.613117	1
XM_022788187.1	270.51	165.15	241.86	244.21	168.98	184.49	134.3	292.82	277.8	123.51	311.26	285.68	202.9	300.51	383.02	252.27	XM_022788187.1	0.0648492	3.51753	0.740336	1
XM_022788188.1	272.49	241.85	241.14	233.79	166.02	290.51	174.7	299.18	362.2	347.49	423.74	347.32	411.1	365.49	265.98	251.73	XM_022788188.1	-0.143508	3.80031	0.308714	0.976608
XM_022788189.1	85	92	127	117	35	85	77	113	91	110	119	162	106	127	126	86	XM_022788189.1	0.0162236	2.30446	0.953587	1
XM_022788190.1	193.11	112.84	195.54	120.82	144.24	152.85	151.16	208.08	217.3	142.26	142.76	259.43	193.31	247.2	205.59	161.21	XM_022788190.1	0.123868	3.10731	0.499569	1
XM_022788191.1	154.69	127.16	126.46	174.21	90.76	78.41	95.84	186.84	123.07	141.74	239.44	145.63	112.81	137.54	147.41	122.77	XM_022788191.1	0.199167	2.74107	0.349934	0.983085
XM_022788192.1	8.2	0	0	25.98	0	69.74	0	12.07	12.62	0	21.8	26.94	21.87	29.26	0	19.02	XM_022788192.1	0.167582	-0.301922	0.903676	1
XM_022788193.1	199.7	134.12	153.81	194.55	100.2	156.62	123.79	153.93	215.86	119.62	141.49	234.92	171.29	231.32	216.2	73.9	XM_022788193.1	0.20913	2.97618	0.31193	0.977036
XM_022788196.1	61.05	12.41	21.37	32.51	14.46	26.25	28.66	44.92	53.45	82.9	69.72	53.52	82.52	38.45	5.14	69.28	XM_022788196.1	-0.590509	1.08432	0.188221	0.933738
XM_022788197.1	31.56	70.75	54	52.42	102.86	68.1	33.75	52.27	85.85	10.92	95.07	54.21	76.21	61.91	97.8	41.18	XM_022788197.1	0.390793	1.67312	0.354912	0.983085
XM_022788198.1	160.39	79.84	139.63	80.06	98.69	93.64	111.6	178.81	152.7	120.19	173.2	170.27	81.26	170.64	178.05	122.54	XM_022788198.1	0.0868869	2.67477	0.693885	1
XM_022788199.1	66.12	60.07	120.7	0	0	149.42	151.43	107.93	275.07	0	9.55	164.22	148.21	244.29	121.72	125.41	XM_022788199.1	-0.35249	2.33734	0.72843	1
XM_022788200.1	0	47.81	41.06	65.96	0	0	0	64.82	0	31.29	90.67	75.83	39.61	0.01	56.99	3.89	XM_022788200.1	-0.162012	0.616218	0.912045	1
XM_022788201.1	17.18	33.17	13.56	0	0	0	15.1	17.61	27.71	47.29	49.88	71.87	26.76	0	0	26.12	XM_022788201.1	-1.01677	0.0949761	0.36523	0.988417
XM_022788203.1	69.18	79.01	87.51	33.87	22.83	63.71	62.51	57.71	36.43	90.8	132.44	136.84	146.46	144.13	81.47	86.17	XM_022788203.1	-0.470928	1.97567	0.122551	0.885859
XM_022788204.1	108.65	76.4	136.38	173.31	80.96	46.42	0	182.29	33.33	101.01	165.8	140.15	109.14	114.69	124.08	67.58	XM_022788204.1	0.253326	2.31445	0.645664	1
XM_022788205.1	2851.33	2216.67	3459.3	3044.19	1067.56	2379.67	2080.88	2696.4	2118.98	2395.16	3328.14	3079.66	2796.79	2808.03	3399.81	1873.65	XM_022788205.1	0.218893	6.94247	0.0675336	0.812115
XM_022788206.1	132.11	92.99	125.76	123.9	58.43	105.77	70.06	120.99	112	116.03	141.54	139.42	145.28	116.71	95.01	111.84	XM_022788206.1	0.127322	2.44561	0.434574	0.996247
XM_022788207.1	81.27	51.38	104.35	71.62	47.7	80.72	71.32	57.92	22.91	66.91	72.85	138.19	71.55	79.87	112.35	134.71	XM_022788207.1	0.0766682	1.96025	0.82078	1
XM_022788208.1	34.5	23.23	27.19	39.16	0	24.04	9.15	16.86	17.02	38.12	18.93	4.68	0	4.72	13.78	12.91	XM_022788208.1	0.867023	-0.0681824	0.224069	0.951424
XM_022788209.1	77.79	90.73	141.39	129.14	13.31	81.8	69.58	134.82	118.09	90.78	124.54	100.04	154.37	105.66	98.05	42.89	XM_022788209.1	0.143291	2.21238	0.643958	1
XM_022788212.1	162	148.13	145.03	138.39	75.46	90.87	120.33	215.72	202.94	130.6	292.22	150.3	151.69	200.97	159.47	177.85	XM_022788212.1	-0.0548905	2.93034	0.7857	1
XM_022788214.1	173	122	237	169	31	111	106	149	61	65	83	232	136	158	99	56	XM_022788214.1	0.656864	2.56435	0.034052	0.729732
XM_022788215.1	390	341	451	370	196	333	290	517	446	326	496	471	471	494	391	342	XM_022788215.1	0.118285	4.22739	0.229408	0.955139
XM_022788216.1	47.11	38.75	85.66	38.19	89.51	133.8	34.37	80.64	104.76	65.99	32.85	61.93	85.56	36.59	61.86	92.08	XM_022788216.1	0.446475	1.80312	0.252106	0.960534
XM_022788218.1	828.13	653.34	1407.73	633.18	326.05	711.83	674.4	1054.66	1356.46	1213.55	1318.05	1086.25	1183.1	1245.87	1095.62	976.05	XM_022788218.1	-0.263043	5.51453	0.0569926	0.795682
XM_022788219.1	292.42	273.36	308.71	303.46	131.28	572.34	318.68	603.14	531.44	391.61	450.56	560.61	448.25	487.27	487.68	568.87	XM_022788219.1	-0.142706	4.30338	0.46294	1
XM_022788220.1	671.31	656.67	396.25	679.14	437.51	381.22	528.88	646.95	581.82	504.08	520.55	795.79	523.14	571.25	634.77	377.04	XM_022788220.1	0.397911	4.76526	0.0179327	0.66815
XM_022788221.1	16.24	44.33	79.6	87.92	54.99	70.59	51.24	32.26	29.88	46.44	60.67	179.39	18.83	82.15	74.86	91.08	XM_022788221.1	0.0576238	1.66038	0.899036	1
XM_022788222.1	209.9	57.31	87.72	37.31	97.16	46.03	54.8	0	151.39	48.33	53.16	53.96	28.68	32.47	91.07	41.97	XM_022788222.1	0.720712	1.81707	0.260669	0.964024
XM_022788223.1	0	0	0	10.14	31.32	61.35	0	75.07	0	8.87	0	21.6	0	40.8	0	10	XM_022788223.1	1.54214	-0.133582	0.397343	0.995318
XM_022788226.1	2.06	10.62	14.93	11.24	5.23	8.75	12.85	8.84	21.7	15.54	9.09	11.04	27.22	26.41	16.12	13.35	XM_022788226.1	-0.517103	-0.465702	0.198174	0.937862
XM_022788229.1	929.32	504.98	465.78	755.85	420.88	707.11	545.96	644.33	867.8	699.71	893.33	932.9	735.1	844.75	577.74	674.29	XM_022788229.1	0.0787149	5.06615	0.587857	1
XM_022788231.1	260.71	188.02	344.76	230.5	135.73	154.03	148.85	283.18	518.4	204.42	391.23	418.73	422.22	366.2	484.85	357.16	XM_022788231.1	-0.488147	3.82261	0.00348339	0.508134
XM_022788232.1	876.52	703.77	907.28	936.86	503.15	640.78	665.99	1055.49	930.69	818.5	1039.66	1287.44	953.96	1055.36	954.53	821.08	XM_022788232.1	0.063108	5.39017	0.446712	0.997337
XM_022788234.1	306.3	270.3	357.78	302.02	191.16	266.21	105.21	452.07	262.33	151.5	240.42	478.03	557.51	739.2	294.63	323.17	XM_022788234.1	-0.0670697	3.95214	0.811087	1
XM_022788235.1	28.41	36.62	43.22	30.05	20.46	33.01	39.01	36.36	95.89	103.8	63.74	67.27	23.48	22.42	62.57	29.54	XM_022788235.1	-0.423326	1.17387	0.251243	0.960534
XM_022788236.1	54.95	75.53	30.2	57.46	21.12	58.6	54.44	46.8	121.37	91.37	62.18	51.45	74.79	97.2	118.3	68	XM_022788236.1	-0.394149	1.7154	0.187674	0.933738
XM_022788237.1	792.34	647.55	887.8	725.47	382.26	723.18	726.34	1040.77	1270.41	1140.33	1081.65	1055.25	856.22	614.18	958.5	829.29	XM_022788237.1	-0.0377105	5.34361	0.784251	1
XM_022788240.1	105	87	124	58	38	45	55	100	177	46	86	95	60	58	71	107	XM_022788240.1	0.157472	1.97982	0.595072	1
XM_022788241.1	87.5	29.03	113.1	66.23	43.49	149.44	31.13	79.33	47.87	75.54	125.59	57.51	90.94	139.81	119.12	78.68	XM_022788241.1	0.0421831	2.00992	0.912622	1
XM_022788242.1	59	83	72	73	47	62	61	95	86	80	84	106	112	63	87	50	XM_022788242.1	0.125791	1.8976	0.541287	1
XM_022788250.1	93.96	140.67	205.85	87.11	230.38	182.12	131.26	87.27	196.76	150.62	230.46	237.29	351.79	263.68	395.47	173.85	XM_022788250.1	-0.258435	3.27054	0.444494	0.996455
XM_022788251.1	56.33	72.63	11.4	51.3	30.31	79.9	21.62	85.64	52.92	53.85	84.6	52.07	47.19	87.44	27.53	94.91	XM_022788251.1	0.061201	1.49388	0.885394	1
XM_022788252.1	794.33	600.7	891.79	685.35	271.43	671.64	450.55	754.66	920.1	766.95	1028.91	1247.74	709.89	806.98	581.72	714.33	XM_022788252.1	-0.0495666	5.11511	0.69832	1
XM_022788253.1	203.71	161.64	167.36	264.54	57.19	78.24	220.19	334.07	109.14	145.44	186.63	69.97	342.32	147.34	294.81	164.82	XM_022788253.1	0.34807	3.15218	0.325127	0.98027
XM_022788254.1	843	716	867	786	486	705	584	885	859	744	1069	1089	1062	1097	1020	722	XM_022788254.1	0.00616346	5.32445	0.93191	1
XM_022788255.1	1377.57	1472.76	1412.76	1475.13	606.19	1442.84	884.65	1761.46	2120.38	1689.19	1729.27	2140.56	2146.58	1712.26	1796.55	1642.78	XM_022788255.1	-0.165222	6.21231	0.0760854	0.824901
XM_022788256.1	437.31	392.93	443.69	289.13	197.73	413.47	375.38	617.06	618.63	438.75	641.52	717.85	478.18	465.73	576.76	501.05	XM_022788256.1	-0.116303	4.47824	0.360674	0.985554
XM_022788257.1	130.49	119.65	211.56	178.44	106.28	174.42	130.3	86.92	187.49	131.68	325.87	233.72	251.25	230.49	202.14	117.62	XM_022788257.1	-0.130091	3.06821	0.583044	1
XM_022788258.1	21.14	56.43	114.86	173.69	60.5	43.03	59.28	74.61	110.78	24.51	68.88	42.47	74.71	140.94	103.08	97.9	XM_022788258.1	0.263323	1.97081	0.531373	1
XM_022788259.1	1599.32	1456.91	2251.52	1778.93	943.82	1470.24	1347.43	2054.27	2184.63	1883.07	2043.09	2468.71	2303.67	2206.58	2139.36	1601.8	XM_022788259.1	-0.0095091	6.45213	0.890924	1
XM_022788260.1	128.82	132.27	179.52	70.58	93.53	123.44	53.96	173.55	96.21	47.96	76.04	108.26	297.41	143.3	146.82	121.58	XM_022788260.1	0.257774	2.59147	0.433151	0.996044
XM_022788261.1	149.44	64.09	159.4	49.36	53.64	80.83	110.71	88.37	276.28	97.51	157.89	209.8	59	68.76	47.14	92.38	XM_022788261.1	-0.00862516	2.38837	0.988923	1
XM_022788262.1	171.78	93.06	223.88	160.38	54.71	130.57	103.17	107.61	163.57	174.73	64.63	156.65	165.46	54.73	65.8	116.8	XM_022788262.1	0.447751	2.61058	0.145545	0.910368
XM_022788263.1	34.46	182.94	72.2	167.33	57.82	209.37	39.69	226.76	124.51	352.69	281.39	239.84	230.87	226.92	262.71	282.02	XM_022788263.1	-0.693302	3.13301	0.069591	0.816519
XM_022788264.1	456.06	607.97	646.15	536.92	207.61	366.06	412.19	767.98	636.32	632.06	620.67	735.36	699.51	427.88	603.98	618.85	XM_022788264.1	0.0257573	4.72598	0.873269	1
XM_022788265.1	325	198	360	292	185	224	192	316	285	252	385	365	337	343	386	279	XM_022788265.1	0.0480107	3.81394	0.709749	1
XM_022788266.1	40.14	33.19	52.46	44.29	39.56	43.12	18.76	54.04	60.15	41.96	40.85	55.23	73.43	37.56	45.86	35.61	XM_022788266.1	0.136336	1.15841	0.591093	1
XM_022788267.1	40.39	62.3	65.7	8.03	39.52	41.19	19.73	11.89	63.68	37.88	47.1	54.77	67.9	30.18	23.61	42.75	XM_022788267.1	0.101399	1.05557	0.815355	1
XM_022788274.1	521	416	471	588	341	516	410	715	691	507	657	636	613	665	621	448	XM_022788274.1	0.108316	4.71712	0.297125	0.972412
XM_022788275.1	271	236	272	240	116	302	148	258	303	309	315	362	311	346	384	334	XM_022788275.1	-0.176042	3.7328	0.191282	0.933738
XM_022788276.1	80	130	186	155	65	95	136	198	288	251	207	240	223	196	181	246	XM_022788276.1	-0.45729	3.08011	0.027829	0.700951
XM_022788278.1	295.29	93.5	284.9	150.21	166.49	292.28	27.26	234.67	287.73	254.97	390.71	251.15	198.49	334.59	152.52	183.01	XM_022788278.1	-0.0470758	3.4122	0.893421	1
XM_022788279.1	15	43	52	49	16	39	51	82	71	51	49	82	56	48	42	47	XM_022788279.1	0.00445016	1.27084	1	1
XM_022788282.1	858.83	688.31	1003.72	809.52	395.27	715.84	488.24	1266.74	1379.42	1056.03	930.72	1409.26	928.57	757.6	1228.38	815.39	XM_022788282.1	-0.104676	5.42094	0.434028	0.996044
XM_022788283.1	220.6	167.31	321.53	251.12	45.4	66.16	81.52	285.1	203.38	238.81	374.18	187.9	435.15	238.25	335.04	326.71	XM_022788283.1	-0.438384	3.44111	0.159837	0.924268
XM_022788284.1	582.41	561.05	598.64	591.62	472.24	778.19	597.19	759.59	1326.69	1087.06	1173.68	875.48	633.17	1018.47	1027.5	628.54	XM_022788284.1	-0.24356	5.23553	0.146772	0.912261
XM_022788285.1	1034.65	916.1	975.67	943.78	526.34	1135.73	725.37	1265.15	1220.76	970.72	1157.24	1356.07	1729.52	1277.13	1482.2	1173.69	XM_022788285.1	-0.0909369	5.7181	0.381944	0.994829
XM_022788286.1	63.86	79.14	73.46	106.64	62.18	97.85	136.87	262.14	183.63	151.53	72.39	35.25	93.38	78.8	129.3	195.47	XM_022788286.1	0.223987	2.49537	0.572375	1
XM_022788287.1	2521.51	2943.23	3191.43	2970.96	1214.77	2594.08	2696.68	3195.41	4229.74	3277.37	3236.18	4876.29	3508.6	3467.55	3459.88	3463.68	XM_022788287.1	-0.0939068	7.22245	0.351348	0.983085
XM_022788290.1	40.59	52.76	31.68	25.77	23.17	37.15	84.35	41.81	112.36	36.81	101.4	26	60.45	22.07	68.91	49.29	XM_022788290.1	-0.0513187	1.3453	0.909887	1
XM_022788292.1	936.69	859.13	925.66	869.75	552.95	955.04	676.51	1076.22	1222.35	930.7	1176.97	1213.39	977.73	1181.91	1019.07	1077.56	XM_022788292.1	0.0210527	5.5403	0.785085	1
XM_022788293.1	153.73	67.11	83.66	93.48	22.87	67.81	70.25	95.97	85.29	58.49	72.64	118.61	113.81	85.03	158.03	128.16	XM_022788293.1	0.00391113	2.13756	1	1
XM_022788294.1	561.23	226.02	397.46	456.46	319.05	277.48	334.18	460.3	774.28	264.63	826.88	630.86	524.23	550.89	636.64	816.84	XM_022788294.1	-0.324796	4.56761	0.142956	0.910085
XM_022788295.1	4378.85	3648.36	4646.64	4271.15	2027.33	4105.87	3086.86	4771.19	5555.65	4345.5	5806.9	6669.6	5895.13	5610.61	5522.18	4406.52	XM_022788295.1	-0.12849	7.7697	0.0163907	0.66815
XM_022788296.1	30.04	0	19.55	88.68	85.55	23.75	25.19	65.54	112.26	50.21	60.34	74.4	68.43	39.89	16.22	177.8	XM_022788296.1	-0.330944	1.57773	0.630558	1
XM_022788297.1	48.67	88.48	62.34	72.92	51.36	50.87	47.34	77.52	119.61	32.1	84.03	151.65	33.22	47.58	99.66	187.63	XM_022788297.1	-0.188705	1.93472	0.626237	1
XM_022788298.1	200.67	20.63	122.37	33.86	118.38	138.13	122.87	111.16	363.08	228.19	227.23	233.43	24.08	124.26	201.93	151.04	XM_022788298.1	-0.396321	2.85584	0.408479	0.995318
XM_022788299.1	292.4	127.88	218.28	225.07	265.66	396.77	324.42	268.48	462.77	172.87	360.51	467.67	278.04	276.38	272.55	397.69	XM_022788299.1	0.125132	3.87558	0.631618	1
XM_022788300.1	1838.26	1625.31	2017.36	1610.94	910.61	1578.89	1285.15	2006.65	2250.28	1759.08	2113.15	2394.81	2038.71	2180.42	2183.34	1783.45	XM_022788300.1	-0.00281879	6.44593	0.95068	1
XM_022788301.1	74.99	111.75	0	36.43	41.53	162.84	0	81.99	0	0	34.7	45.66	0	0	0	26.06	XM_022788301.1	2.6903	1.06718	0.105948	0.866424
XM_022788302.1	98.77	81.61	195.91	110.79	54.54	92.63	73.2	155.04	122.75	79.47	165.28	186.56	128.67	156.47	96.89	105.58	XM_022788302.1	0.0846562	2.4914	0.69072	1
XM_022788303.1	113.11	59.87	135.43	52.25	48.56	121.45	73.25	64.27	237.67	64.83	189.31	103.05	153.94	108.95	91.67	206.7	XM_022788303.1	-0.420682	2.43348	0.174962	0.930022
XM_022788306.1	52.57	10.1	70.06	36.01	53.93	38.01	0	58.29	29.8	61.18	80.79	51.16	38.22	47.05	63.57	54.81	XM_022788306.1	-0.0418285	1.21566	0.941709	1
XM_022788307.1	293.09	236.74	205.52	278.46	177.87	277.1	189.61	282.57	307.55	231.16	328.14	307.81	330.13	424.92	265.84	307.36	XM_022788307.1	0.0311663	3.73954	0.832579	1
XM_022788308.1	23.34	18.16	32.42	14.53	13.21	52.89	25.39	18.14	48.65	23.66	46.07	60.03	49.65	38.03	22.59	39.83	XM_022788308.1	-0.318873	0.700925	0.344559	0.982419
XM_022788311.1	198.98	188.42	595.34	195.99	104.22	250.33	190	504.88	435.34	333.48	375.52	511.1	454.96	135.03	344.99	275.97	XM_022788311.1	-0.0534331	3.8769	0.84304	1
XM_022788312.1	62.92	18.76	0	70.09	0	0	17.16	0	0	0	39.38	21.13	0	26.36	0	19.3	XM_022788312.1	1.01991	-0.115969	0.567415	1
XM_022788313.1	19.62	39.28	18.29	72.74	0	56.18	6.47	33	33.41	21.06	46.31	92.25	20.08	45.32	27	6.56	XM_022788313.1	0.125181	0.696208	0.850404	1
XM_022788314.1	83.22	154.35	276.84	119.32	88.17	160.92	159.2	279.99	172.67	224.48	237.92	227.28	334.92	184.32	217.27	241.99	XM_022788314.1	-0.134114	3.22984	0.5726	1
XM_022788315.1	149.34	193.23	140.96	163.39	80.73	174.26	143.05	286	196.35	129.27	187.41	232.81	193.39	185.43	103.25	165.45	XM_022788315.1	0.307816	3.0338	0.109945	0.868692
XM_022788316.1	164.76	26.06	71.42	62.38	92.27	70.05	100.59	135.61	113.88	66.87	76.62	114	214.8	77.61	165.76	140.01	XM_022788316.1	-0.00441858	2.37186	1	1
XM_022788317.1	192.21	166.24	164.82	229.8	86.46	123.6	93.58	156.13	232.67	136.7	137.99	282.09	204.42	267.78	101.08	204.32	XM_022788317.1	0.0105117	3.04736	0.966934	1
XM_022788319.1	1200.32	699.91	927.11	851.36	441.73	969.3	728.11	1165.05	880.35	946.06	1169.63	1039.98	631.54	1245.42	1147.6	714.82	XM_022788319.1	0.204314	5.45516	0.143861	0.910085
XM_022788320.1	180.64	149.35	121.02	50.9	86.4	70.57	184.78	163.17	84.39	92.39	113.11	108.91	75.55	250.63	136.74	150.46	XM_022788320.1	0.39453	2.65252	0.242279	0.956184
XM_022788321.1	380.76	599.36	523.07	574.97	333.21	510.33	328.43	561.84	926.2	689.55	623	1022.45	767.79	777.22	682.28	587.33	XM_022788321.1	-0.268875	4.85855	0.0456385	0.77404
XM_022788322.1	79	99	88	88	35	61	80	112	108	93	82	97	119	73	110	76	XM_022788322.1	0.12571	2.08549	0.54673	1
XM_022788323.1	663	525	699	581	353	583	487	737	758	592	778	910	745	870	713	642	XM_022788323.1	0.00467128	4.9749	0.943158	1
XM_022788329.1	32.97	10.6	28.83	65.19	14.83	50.46	29.37	46.85	83.65	102.85	39.65	100.49	68.28	52.66	39.53	45.6	XM_022788329.1	-0.579151	1.28211	0.107854	0.866735
XM_022788330.1	0	10.14	19.75	5.32	0	16.03	5.06	15.61	29.07	15.55	11.43	5.87	44.2	14.91	10.94	5.61	XM_022788330.1	-0.641717	-0.542883	0.312498	0.977036
XM_022788333.1	6.54	9.88	19.69	0	0	20.83	6.34	12.43	24.09	20.12	33.64	0	42.2	35.57	38.15	49.5	XM_022788333.1	-1.42928	0.000178131	0.0594286	0.796476
XM_022788334.1	0	48.25	0	40.5	31.41	39.72	6.88	30.75	79.1	22.61	0	46.08	50.93	28.07	72.69	14.63	XM_022788334.1	-0.144196	0.69861	0.881998	1
XM_022788335.1	6.8	23.92	9.91	10.48	6.71	3.53	6.88	6.97	36.73	25.4	29.41	7.8	11.64	6.89	18	3.72	XM_022788335.1	-0.469468	-0.462694	0.390946	0.995318
XM_022788336.1	389.56	494.84	546.34	444.51	272.02	364.85	354.22	489.87	696.25	490.86	620.33	627.41	528.2	677.17	681.21	479.79	XM_022788336.1	-0.126318	4.59162	0.256167	0.961036
XM_022788337.1	128.74	52.42	136.52	130.73	19.89	73.56	62.79	125.74	248.53	135.25	110.28	77.54	95.55	87.84	66.61	80.78	XM_022788337.1	-0.0118413	2.26649	0.964457	1
XM_022788338.1	15.42	8.11	38.78	6.56	35.59	22.07	57.64	10.46	17.81	41.15	42.51	12.37	38.51	21.19	28.69	74.31	XM_022788338.1	-0.0260282	0.672635	0.975636	1
XM_022788339.1	20.06	31.5	41.93	80.01	6.57	45.73	27.17	22.17	86.6	23.98	41.08	34.79	33.25	40.7	33.04	26.33	XM_022788339.1	0.15333	0.876502	0.711558	1
XM_022788340.1	0	28.38	0	41.55	20.28	0	0	11.26	17.81	30.59	0	81.27	0	25.09	15.74	33.03	XM_022788340.1	-0.458555	-0.000898959	0.744315	1
XM_022788341.1	62.13	120.67	90.83	127.24	23.89	58.78	22.51	140.7	114.99	266.41	119.53	200.79	69.32	22.61	183.25	133.58	XM_022788341.1	-0.505791	2.36921	0.253273	0.960534
XM_022788342.1	389.14	367.2	397.88	437.91	123.83	419.77	231.86	502.29	565.42	469.24	424.37	690.2	568.45	336.49	453.45	480.44	XM_022788342.1	-0.136872	4.31964	0.396494	0.995318
XM_022788343.1	65.4	78.55	65.41	47.59	88.37	61.83	104.54	75.8	165.53	84.42	103.1	105.03	53.21	189.93	65.11	84.94	XM_022788343.1	-0.0388108	2.16137	0.919321	1
XM_022788344.1	421.2	320.96	506.05	294.1	247.29	406.1	318.96	494.55	495.39	242.4	536.78	492.5	639.68	494.54	393.21	488.18	XM_022788344.1	0.0544923	4.33365	0.722107	1
XM_022788347.1	135.66	129.48	98.26	88.92	78.12	93.78	103.96	174.93	311.66	124.24	147.18	183.72	136.77	155.31	146.41	155.77	XM_022788347.1	-0.192934	2.75155	0.380451	0.994829
XM_022788348.1	31.31	35.07	47.13	54.87	0	13.03	21.13	51.79	22.76	49.81	27.76	62.36	71.74	26.63	28.22	25.46	XM_022788348.1	-0.0277389	0.785248	0.955679	1
XM_022788349.1	105.44	20.09	30.68	0	0	29.99	0	74.27	40.81	75.79	0	80.69	26.9	76.08	87.46	71.07	XM_022788349.1	-0.65721	1.07507	0.536319	1
XM_022788351.1	279.19	274.88	314.87	313.33	132.92	293.15	222.02	386.53	422.87	307.1	360.01	501.1	351.66	364.07	347.13	331.2	XM_022788351.1	-0.060344	3.93481	0.568772	1
XM_022788352.1	501.92	363.89	433.04	450.12	217.01	432.58	340.54	489.47	558.82	476.27	517.56	596.77	558.79	552.24	559.47	437.59	XM_022788352.1	-0.025799	4.4685	0.763438	1
XM_022788353.1	103.54	44.41	74.76	71.91	49.01	61.46	62.33	86.18	145.8	81.65	130.94	120.28	88.12	105.97	124.94	91.73	XM_022788353.1	-0.293237	2.10468	0.143963	0.910085
XM_022788354.1	27.62	9	8.98	16.91	9.74	26.27	14.11	18.23	51.33	39.16	20.95	27.87	15.51	27.08	23.29	37.74	XM_022788354.1	-0.528869	0.252598	0.14973	0.913845
XM_022788357.1	218.25	153.19	195.86	157.97	113.68	214.26	81.47	149.48	262.56	132.71	240.98	180.5	150.3	270.14	122.42	154.03	XM_022788357.1	0.153326	3.07124	0.485336	1
XM_022788358.1	327	314	297	288	116	285	211	430	402	363	319	452	415	368	339	320	XM_022788358.1	-0.0447522	3.94636	0.718554	1
XM_022788359.1	127	50.37	0	42.33	77.03	119.06	106.5	115.49	0	48.56	215.53	102.96	0.44	175.35	147.98	0	XM_022788359.1	0.386631	2.05041	0.731038	1
XM_022788363.1	96.34	30.44	164.57	100.3	43.4	44.85	22.96	123.19	127.36	22.5	65.61	122.7	189.91	87.08	36.4	145.85	XM_022788363.1	-0.0417052	2.06416	0.925702	1
XM_022788365.1	74.69	40.78	71.24	68.62	21.71	43.98	15.6	44.41	115.66	49.78	76.39	35.7	54.2	61.52	71.5	53.15	XM_022788365.1	-0.111456	1.43463	0.712703	1
XM_022788366.1	649.45	536.45	665.27	523.36	368.14	526.33	470.45	656.29	620.11	521.57	816.46	718.46	693.67	670.47	801.83	647.34	XM_022788366.1	0.0646569	4.88234	0.493021	1
XM_022788367.1	9142	7146	9023	7821	4829	7882	5711	9178	8806	6797	10372	11453	10043	10219	9542	7944	XM_022788367.1	0.0784815	8.65057	0.233464	0.955464
XM_022788368.1	1448	1212	1588.78	1321.88	732.83	1293.89	1166.71	1931.87	1878.28	1673.6	1847.88	2081.59	1691.78	1597.76	1751.88	1487.88	XM_022788368.1	-0.0228632	6.18506	0.728145	1
XM_022788369.1	138	90	91	109	56	78	66	107	133	87	128	142	103	103	115	105	XM_022788369.1	0.0630949	2.31301	0.712983	1
XM_022788370.1	2501.28	2874.85	4170.16	2317	1034	2603	2101	2496	2638.68	2075.88	2559.05	3912.48	3861.84	4407.92	2734.77	1959.93	XM_022788370.1	0.105057	7.01781	0.516044	1
XM_022788371.1	32.72	10.15	23.84	0	0	0	0	0	81.32	30.12	99.95	111.52	61.16	28.08	138.23	27.07	XM_022788371.1	-2.83234	0.832086	0.0082154	0.570461
XM_022788372.1	4401	4423	7088	4082	2449	4308	3418	4592	5156	3707	4915	6191	6494	7370	4990	4090	XM_022788372.1	0.0736148	7.83729	0.535772	1
XM_022788373.1	7.29	0	19.25	19.14	8.91	0	8.4	8.91	36.74	57.8	16.5	16.44	6.27	31.38	16.82	0	XM_022788373.1	-0.969462	-0.265075	0.239907	0.956184
XM_022788374.1	19	7.89	29	0	0	0	0	22.2	33.61	0	26	23	33.43	11.11	0	16.75	XM_022788374.1	-0.673907	-0.518727	0.575057	1
XM_022788375.1	0	11.11	0	14	17	11	11	0.8	6.39	17	0	0	0.57	21.89	25	10.25	XM_022788375.1	0.251281	-0.814638	0.822303	1
XM_022788376.1	7800	7943	10172	8933	2343	8730	4524	6564	6767	5488	7770	11519	8052	7492	7379	4933	XM_022788376.1	0.301634	8.41592	0.0603751	0.798059
XM_022788377.1	802.47	561.95	886.01	648.6	310.2	692.8	556.21	860.46	714.15	609.99	773.76	889.11	886.09	743.38	796.88	577.35	XM_022788377.1	0.189195	5.06298	0.0348519	0.731333
XM_022788378.1	25.53	63.05	21.99	43.4	25.8	39.2	15.79	36.54	129.85	85.82	63.24	61.89	98.91	59.62	71.12	74.65	XM_022788378.1	-0.847854	1.45843	0.00838881	0.570464
XM_022788380.1	333.37	229.24	317.33	253.55	157.72	277.55	187.61	253.06	320.9	283.16	405.4	472.14	301.47	336.62	369.8	244.83	XM_022788380.1	-0.0537335	3.80863	0.680488	1
XM_022788382.1	42.76	47.76	57.67	72	42.28	87.45	58.27	83.94	77.29	105.84	82.6	43.86	111.53	139.38	81.98	155.17	XM_022788382.1	-0.343128	1.98199	0.271542	0.966021
XM_022788384.1	55.87	55.77	70.05	67.66	32.51	58.02	26.06	74.59	54.7	53.37	67.71	81.16	67.51	66.35	75.78	54.27	XM_022788384.1	0.122211	1.54861	0.550079	1
XM_022788385.1	22.49	30.46	19.57	35.34	7.49	36.94	33.06	37.61	53.84	53.97	53.58	47.1	75.49	37.8	44.07	37.15	XM_022788385.1	-0.483891	0.932258	0.0930666	0.848888
XM_022788386.1	2371	1708	2245	1799	1237	1821	1498	2243	2069	1791	2591	2574	2110	2438	2421	1944	XM_022788386.1	0.119017	6.61103	0.0970207	0.852253
XM_022788387.1	0	24.76	23.81	0	0	3.05	6.88	9.8	12.42	0	14.26	28.74	0	16.84	21.15	6.58	XM_022788387.1	-0.1744	-0.811517	0.87443	1
XM_022788389.1	333.21	257.13	342.54	311.78	136.93	229.35	202.38	331.93	381.56	279.38	350.2	413.93	365.6	318.93	371.38	278.67	XM_022788389.1	0.00352755	3.85395	0.98865	1
XM_022788390.1	284.11	122.86	272.11	115.55	123.83	161.66	149.43	195.21	189.22	211.55	243.25	317.09	248.21	209.28	214.83	143.76	XM_022788390.1	0.0668055	3.2531	0.730348	1
XM_022788391.1	225.29	255.84	295.16	191.35	197.74	307.66	149.7	358.34	324.92	283.74	481.31	324.86	342.19	289.11	259.77	256.21	XM_022788391.1	0.0207104	3.76285	0.902473	1
XM_022788392.1	48.39	22.18	29.2	44.33	4.49	52.33	22.5	25.52	99.31	87.34	71.24	78.12	45	42.68	62.01	59.36	XM_022788392.1	-0.802315	1.23435	0.0177866	0.66815
XM_022788395.1	95.49	56.79	28.96	59.91	0	71.43	59.75	104.31	161.29	29.25	71.57	79.34	93.65	140.67	0	28.07	XM_022788395.1	0.00551413	1.66342	0.99695	1
XM_022788398.1	635	622	676	623	259	605	492	783	868	630	741	884	731	761	815	553	XM_022788398.1	0.0172158	4.97143	0.860736	1
XM_022788399.1	32	17.99	44.9	0	9.99	14	0	0	13	0	20.98	0	50.97	15.98	0	35.96	XM_022788399.1	0.0903298	-0.232826	0.951462	1
XM_022788408.1	206.88	2318.64	2115.39	2284.63	1134.65	2644.29	1538.31	2407.41	906.95	3418.09	2383.67	4355.6	3112.63	2737.99	217.51	2956.82	XM_022788408.1	-0.071907	6.69657	0.881357	1
XM_022788409.1	522.93	871.57	1045.59	1562.59	174.33	1220.54	1394.12	2612.49	2443.7	2183.44	2908.98	3327.28	2742.57	1394.58	2616.23	1344.26	XM_022788409.1	-0.678003	6.3167	0.0329505	0.729066
XM_022788410.1	124.02	275.64	213.57	289.61	55.13	220.56	227.41	310.14	413.88	254.85	365.04	356.07	349.11	248.07	317.05	335.95	XM_022788410.1	-0.265685	3.67067	0.249491	0.960242
XM_022788411.1	590.98	738.74	1181.66	1767.41	591.04	443.37	590.87	590.6	1479.45	1431.96	1600.16	1888.71	628.34	1477.55	1330.46	776.71	XM_022788411.1	-0.298159	5.64494	0.27683	0.967948
XM_022788412.1	11926	11027	14486	10338	5568	11419	8174	13158	11218	7449	12583	16393	15016	14058	12999	10226	XM_022788412.1	0.16126	9.09716	0.105142	0.865618
XM_022788413.1	2149.28	1929.39	1817.97	399.09	1095	1308.87	614.86	703.25	1392.79	75.05	247.24	2.93	0.98	1793.31	1001.29	2065.09	XM_022788413.1	0.963077	5.72339	0.286535	0.970537
XM_022788414.1	2327.9	207.02	617.81	74.68	2.86	10.37	459.43	831.12	2577.23	3.61	743.92	90.4	996.38	0.5	3127.46	0.16	XM_022788414.1	-0.46029	5.05063	0.717377	1
XM_022788415.1	2345.1	2261	2999.45	2570.25	1169.95	2487.02	1892.98	3131.59	3713.9	2967.95	3270.67	4235.15	3521.7	3367.69	3131.99	2962.83	XM_022788415.1	-0.163231	7.06831	0.0107171	0.597998
XM_022788416.1	11.9	0	84.55	72.75	83.05	23.98	60.02	83.41	84.1	12.05	48.33	23.85	36.3	35.31	12.01	84.17	XM_022788416.1	0.784869	1.32745	0.25651	0.961273
XM_022788417.1	220.21	218.48	235.73	233.63	143.52	206.01	163.31	155.28	273.63	218.58	339.29	349.16	288.79	275.26	239.76	329.32	XM_022788417.1	-0.149548	3.53968	0.362541	0.986172
XM_022788418.1	35.79	50.52	99.27	21.37	18.48	68.99	45.69	163.72	117.37	83.42	64.71	124.84	47.21	92.74	114.24	42.68	XM_022788418.1	-0.141869	1.79844	0.701873	1
XM_022788419.1	17.54	6.36	25.83	12.19	10.55	17.37	17.42	23.97	15.7	18.26	35.66	20.55	24.56	61.78	44.38	11.94	XM_022788419.1	-0.447183	0.195859	0.249314	0.960242
XM_022788420.1	159.97	139.04	176	133.9	97.15	193.67	99.26	189.91	192.78	144.04	158.47	172.93	173.13	164.95	166.85	149.18	XM_022788420.1	0.221325	2.92446	0.124123	0.885859
XM_022788421.1	36.56	0	35.33	43.13	15.36	6.85	42.13	29.89	29.39	10	39.83	38.56	41.62	35.29	26.33	14.57	XM_022788421.1	0.252918	0.494419	0.646062	1
XM_022788422.1	2.93	11.42	6.53	0	6.35	3.68	10.5	10.15	5.33	2.16	21.9	4.32	13.83	38.57	10.75	11.6	XM_022788422.1	-0.606634	-0.825535	0.358155	0.983769
XM_022788423.1	24	4.17	10.31	3.77	6.58	10.43	7.69	13.08	7.79	6.55	12.14	25.64	5.86	15.42	6.7	5.72	XM_022788423.1	0.296117	-0.787891	0.512386	1
XM_022788424.1	247	225	276	218	123	218	219	326	368	275	322	320	303	336	304	235	XM_022788424.1	-0.0386551	3.67555	0.735248	1
XM_022788425.1	410.66	81.09	396.57	319.53	139.28	110.94	294.78	245.15	158.55	200.03	254.89	444.17	205.21	284.83	365.8	187.23	XM_022788425.1	0.312412	3.61466	0.304421	0.975338
XM_022788426.1	29.59	21	26	20	19	27	12	24	33	28	31	35	28	41	28	26	XM_022788426.1	-0.0970252	0.446026	0.704339	1
XM_022788428.1	455	539	511	567	185	447	373	589	786	616	628	823	612	601	700	568	XM_022788428.1	-0.180577	4.71621	0.123625	0.885859
XM_022788429.1	8824.34	8042.91	9415.43	8083.47	3881.72	8697.06	5957.22	8634.85	10463.5	8270.97	10221.1	11165.8	10342.8	10117.2	9640.2	7430.77	XM_022788429.1	0.0366888	8.6784	0.584716	1
XM_022788430.1	625.05	791.25	723.97	985.3	275.62	646.04	722.48	1211.85	1337.17	506.47	836.08	1013.12	1199.41	890.04	964.64	1235.86	XM_022788430.1	-0.0648382	5.35489	0.738258	1
XM_022788431.1	94.38	213.42	231.04	122.72	43.56	66.34	243.01	157.67	109.82	384.6	194.24	236.27	142.21	86.44	114.18	0	XM_022788431.1	0.254095	2.89614	0.686274	1
XM_022788432.1	1551.93	1106.45	1670.68	1073.57	754.56	1289.81	819.45	1841.91	1298.77	1297.16	1228.01	1894.75	1718.67	1777.91	1184.34	643.64	XM_022788432.1	0.244922	5.96414	0.105152	0.865618
XM_022788435.1	349.65	171.88	273.31	315.41	142.26	273.8	173.1	328.57	406.25	361.76	514.67	379.86	262.71	262.62	372.84	427.5	XM_022788435.1	-0.212419	3.88553	0.23613	0.955464
XM_022788437.1	22835	22529	29169	21956	12464	21187	15923	28290	32379	25104	29417	32181	29815	27738	28675	26308	XM_022788437.1	-0.0451851	10.2204	0.465531	1
XM_022788439.1	0	34.98	26.31	13.59	12.75	27.1	17.83	18.98	41.64	42.63	20.29	10.32	45.92	39.92	23.56	23.96	XM_022788439.1	-0.319783	0.365204	0.540864	1
XM_022788440.1	50.33	99.29	80.45	73.62	27.8	63.72	69.04	88.07	122.68	101.37	69.42	119.53	102.78	85.96	95	67.24	XM_022788440.1	-0.0916964	1.98436	0.691684	1
XM_022788441.1	27.67	15.73	8.92	20.62	8.45	15.39	7.13	26.95	14.69	0	15.93	58.14	22.3	12.12	33.87	26.8	XM_022788441.1	-0.0969646	-0.00543794	0.867522	1
XM_022788443.1	16	12	11	14	4	21	3	8	15	8	29	20	23	12	26	16	XM_022788443.1	-0.371181	-0.359907	0.324281	0.979635
XM_022788445.1	129	118	102	92	41	75	79	101	279	214	117	151	123	88	128	124	XM_022788445.1	-0.378806	2.53886	0.148264	0.912557
XM_022788446.1	3182.68	4242.33	5330.21	3857.92	1748.46	3191.81	2719.72	4486.41	5841.88	4526.35	4607.13	6788.01	4263.22	5163.64	5543.04	3907.22	XM_022788446.1	-0.133838	7.6585	0.21685	0.947471
XM_022788447.1	1277.62	1440.85	1168.01	1682.6	892.47	1167.64	894.2	1620.81	2036.01	2007.25	1870.14	2314.52	1938.97	1850.42	2239.02	1936.57	XM_022788447.1	-0.28868	6.27642	0.0114289	0.617704
XM_022788448.1	1686.83	1776.67	2181.16	1696.11	916.48	1818.35	1447.2	2084.12	2416.79	2400.73	1772.21	2657.85	1535.8	2285.32	2262.46	1839.77	XM_022788448.1	0.0302201	6.51116	0.787326	1
XM_022788449.1	10.87	22.15	30.62	25.38	9.58	19.19	26.89	24.66	59.32	53.67	9.52	33.63	17.01	62.62	57.48	8.44	XM_022788449.1	-0.451886	0.551841	0.329768	0.982338
XM_022788457.1	1038.38	1122	1356.67	1317.6	619.1	994.21	1010.49	1515.23	1912.88	1826.62	1458.17	1877.1	1706.23	1808.82	1525.23	1264.9	XM_022788457.1	-0.206371	6.03441	0.0381741	0.74748
XM_022788458.1	42.02	17.41	105.1	57.43	0	63.11	21.04	21.1	75.78	0	0	19.31	63.18	42.08	0	90.49	XM_022788458.1	0.39877	0.927537	0.719658	1
XM_022788459.1	89.41	0	0	0	0	355.85	0	72.6	0	35.87	0	82.91	0	61.38	161.41	39.07	XM_022788459.1	0.737387	1.46183	0.72193	1
XM_022788461.1	0	44.82	81.66	23.37	11.66	23.26	0	34.08	105.23	23.29	104.83	93.28	128.47	46.61	128.16	58.56	XM_022788461.1	-1.32651	1.36251	0.0564275	0.795682
XM_022788464.1	0	143.06	94.01	118.43	0	0	0	94.39	61.39	55.06	93.97	65.67	0	282.26	0	106.69	XM_022788464.1	-0.318338	1.70951	0.836323	1
XM_022788465.1	303.87	0	253.14	0	125.15	15.72	120.45	268.55	0	0	204.48	0	132.27	197.44	196.28	0	XM_022788465.1	0.950303	2.47912	0.563219	1
XM_022788466.1	671.85	626.52	1493.63	604.53	295.76	530.62	490.23	939.87	1009.71	958.25	596.04	798.28	961.6	754.75	613.5	666.66	XM_022788466.1	0.138533	5.14149	0.477329	1
XM_022788469.1	19.63	39.05	18.12	20.64	20.71	10.67	9.9	34.11	49.27	23.34	6.91	10.74	26.06	45.3	13.98	6.87	XM_022788469.1	0.335405	0.223927	0.484776	1
XM_022788472.1	570	402	556	447	238	377	350	467	571	505	592	654	600	586	632	472	XM_022788472.1	-0.0651909	4.56345	0.472671	1
XM_022788474.1	303.48	263.41	336.51	328	122.4	451.59	254.72	418.55	448.69	418.48	430.45	402.52	434.01	483.59	343.01	278.26	XM_022788474.1	-0.0331031	4.07369	0.827251	1
XM_022788475.1	34.44	35.19	48.86	34.15	12.85	30.92	28.04	60.87	36.8	42.22	53.64	61.35	39.8	54.77	43.94	38.35	XM_022788475.1	-0.0329832	0.999498	0.870744	1
XM_022788479.1	126.27	51.27	54.34	22.73	35.89	0	47.26	202.74	104.55	56.22	49.16	140.21	45.84	48.67	146.4	168.79	XM_022788479.1	-0.209632	1.94259	0.736887	1
XM_022788480.1	32.23	95.73	109.28	102.34	29.41	148.61	85.74	11.26	123.45	123.3	86.08	0	157.32	207.33	0	0	XM_022788480.1	0.215994	2.02182	0.835923	1
XM_022788484.1	2220.89	2073.73	2837.72	2349.99	1076.23	2313.47	1867.37	3052.26	3013.81	2184.9	2754.81	3558.45	2993.46	3030.5	2970.85	2315.3	XM_022788484.1	0.00785169	6.89466	0.914925	1
XM_022788485.1	193.06	159.95	174.31	171.33	122.46	133.97	160.28	272.46	272.6	211.96	206.61	269.72	301.85	276.17	183.26	153.47	XM_022788485.1	-0.0404892	3.28082	0.820083	1
XM_022788486.1	125.6	100.3	62.37	89.1	0	58.28	47.11	57.17	19.5	101.06	110.08	72.03	41.64	55.83	53.51	48.34	XM_022788486.1	0.390094	1.66743	0.47006	1
XM_022788487.1	156.4	94.7	199.63	121.9	104	129.72	103.89	171.83	142.5	75.94	152.92	200.97	180.36	175.17	183.49	120.66	XM_022788487.1	0.212031	2.79908	0.257975	0.961295
XM_022788488.1	160.14	151.28	171.76	201.43	161.17	194.16	82.36	255.34	151.3	125.12	202.4	259	132.76	329.7	213.12	149.72	XM_022788488.1	0.232411	3.15408	0.326725	0.980687
XM_022788490.1	110.03	0	90.9	144.66	6.93	148.72	80.19	189.65	187.4	94.72	192.88	244.56	176.99	150.72	62.42	84.11	XM_022788490.1	-0.316259	2.48171	0.598287	1
XM_022788491.1	0	141.95	38.26	0	56.01	28.29	43.36	0	22.63	14.14	0	0	0	16.76	52.19	29.85	XM_022788491.1	1.69892	0.718013	0.257344	0.961295
XM_022788492.1	44.22	0	102.01	86.57	0	37.18	0	0	41.79	79.18	116.15	14.52	39.05	0	26.77	32.49	XM_022788492.1	-0.187235	0.901024	0.885331	1
XM_022788493.1	53.27	0	51.32	26.08	16.69	14.84	0	45.96	0	32.84	16.41	62.16	58.15	48.08	59.91	37.92	XM_022788493.1	-0.325698	0.663626	0.702502	1
XM_022788494.1	639.79	651.36	700.94	668.86	358.59	555.47	644.6	758.26	1079.85	821.95	990.12	1112.82	1053.04	963.34	1017.77	865.95	XM_022788494.1	-0.278464	5.23929	0.00104797	0.33136
XM_022788495.1	131.75	164.07	198.15	193.17	66.31	181.93	149.36	166.21	290.69	193.02	229.71	258.6	251.65	201.14	180.54	134.22	XM_022788495.1	-0.0919934	3.14204	0.598966	1
XM_022788496.1	25.94	40.87	35.27	27.07	11.3	31.41	27.25	94.18	49.65	42.66	37.06	65.75	33.17	43.93	42.57	50.18	XM_022788496.1	-0.000567902	1.00111	0.988086	1
XM_022788497.1	21.74	20.64	0	0	25.47	8.59	0	0	39.15	27.5	0	10.34	0	20.2	7.53	12.52	XM_022788497.1	-0.00848618	-0.498886	1	1
XM_022788498.1	51.62	10.85	31.76	19.03	30.16	15.59	19.19	27.14	11.36	26.44	39.59	43.25	42.35	53.11	13.61	23.41	XM_022788498.1	0.126271	0.555452	0.754356	1
XM_022788500.1	133.51	84.97	95.31	95.75	73.37	92.81	90.68	109.38	151.16	99.43	71.67	139.03	164.83	123.04	110.74	94.64	XM_022788500.1	0.107318	2.39662	0.591634	1
XM_022788501.1	69	54	93	100	55	65	69	92	110	81	119	124	98	95	134	91	XM_022788501.1	-0.117403	2.12692	0.543725	1
XM_022788502.1	479.16	736.54	699.93	684.47	316.26	577.29	609.11	842.76	1107.07	812.08	805.3	1096.47	802.09	810.82	833.56	761.33	XM_022788502.1	-0.125683	5.13946	0.306136	0.975599
XM_022788504.1	336.84	152.46	238.89	224.53	96.74	220.71	128.89	178.76	265.01	237.59	260.7	257.53	284.91	221.18	252.44	209.02	XM_022788504.1	0.0195707	3.40282	0.918513	1
XM_022788505.1	2704.11	2271.98	3032.57	2005.42	1390.77	2486.03	2125.65	3155.67	3325.38	2554.79	3277.73	2269.7	2916.26	3064.78	2666.38	2656.93	XM_022788505.1	0.118611	6.96376	0.229257	0.955139
XM_022788506.1	765.56	610.29	861.82	750.18	290.94	974.32	700.17	829.81	1160.9	942.82	779.61	1135.06	1034.07	833.24	1041.82	1059.12	XM_022788506.1	-0.111952	5.34097	0.412371	0.995318
XM_022788507.1	21.88	53.24	23.94	69.71	25.44	15.05	12.77	0	19.9	42.98	50.7	29.9	44.96	31.34	38.68	156.72	XM_022788507.1	-0.530058	1.03076	0.426006	0.995318
XM_022788509.1	18.84	12.16	101.63	19.85	0	13.58	23.4	37.08	69.53	73.08	21.34	54.02	19.28	70.35	59.97	57.72	XM_022788509.1	-0.702208	0.948998	0.210273	0.946517
XM_022788510.1	0	23.05	0	36.36	0	38.39	33.33	34.15	16.09	0	58.22	38.18	0	0	52.51	0	XM_022788510.1	0.457824	0.0890824	0.770536	1
XM_022788512.1	230.94	124.8	45.6	213.41	205.29	232.74	186.17	259.55	357.89	193.6	305.37	293.48	282.51	270.07	172.04	79.62	XM_022788512.1	0.106753	3.39173	0.752676	1
XM_022788513.1	33.87	25.74	70.66	11.67	24.27	9.25	33.33	67.22	21.59	19.24	36.37	18.42	57.25	18.88	28.8	22.94	XM_022788513.1	0.649064	0.672669	0.124021	0.885859
XM_022788514.1	3385	2896	3905	3127	1663	3166	2659	4334	4329	3394	3947	4910	4403	4019	3925	3241	XM_022788514.1	0.0137845	7.3954	0.808683	1
XM_022788515.1	300.53	234.42	253.6	244.06	195.18	249.13	115.89	373.21	331.21	342.92	335.29	325.91	364.11	276.52	261.24	306.96	XM_022788515.1	-0.00476377	3.7535	0.981608	1
XM_022788516.1	529.44	642.71	412.18	622.82	342.06	393.68	395.83	978.19	876.1	683.18	1071.39	988.94	736.93	925.76	836.18	681.88	XM_022788516.1	-0.274721	5.01875	0.0757012	0.824733
XM_022788517.1	44.75	0	37.19	12.75	11.7	47.83	48.56	0	17.84	9.14	29.24	51.19	24.91	0	77.15	29.74	XM_022788517.1	0.205957	0.504214	0.82316	1
XM_022788518.1	24.47	43.79	37.51	76.69	3.28	39.06	44.43	15.43	59.04	25.68	104.7	99.8	24.14	71.48	81.28	52.86	XM_022788518.1	-0.464484	1.25759	0.304702	0.975338
XM_022788519.1	120.29	112.74	157.99	172.74	109.42	161.3	104.6	174.18	153.4	88.02	220.63	223.85	152.13	254.66	169.46	133.77	XM_022788519.1	0.0902672	2.91316	0.648987	1
XM_022788520.1	132.97	67.05	118.71	117.77	73.41	76.69	67.52	133.18	118.51	45.24	162.15	175.25	174.7	183.35	97.87	111.67	XM_022788520.1	-0.0406122	2.46258	0.882082	1
XM_022788521.1	832	655	853	712	431	652	491	812	719	628	855	919	888	876	752	633	XM_022788521.1	0.174318	5.1233	0.0283919	0.702538
XM_022788522.1	8	21	19	11	4	12	6	44	7	6	9	24	17	4	8	17	XM_022788522.1	0.735442	-0.456156	0.130502	0.894809
XM_022788525.1	805	476	707	745	436	1096	717	1495	1066	740	1627	1047	953	1165	1122	952	XM_022788525.1	-0.0573075	5.47296	0.747658	1
XM_022788527.1	238.98	240	323.8	239.66	206.32	288.46	207.59	290.94	377.25	217.51	354.8	297.95	320.6	352.34	370.08	268.32	XM_022788527.1	0.0775804	3.789	0.56821	1
XM_022788528.1	5370.47	4391.1	5911.24	5463.2	2899.4	5095.92	3948.92	6051.07	7135.08	7647.69	7070.16	8655.48	7676.65	6818.33	6563.16	5721.3	XM_022788528.1	-0.177872	8.14337	0.013527	0.642348
XM_022788529.1	123.86	126.38	245.05	419.06	216.06	508.42	108.5	508.08	78.14	178.17	246.42	51.84	202.16	209.87	111.06	570.7	XM_022788529.1	0.739007	3.62114	0.127862	0.891187
XM_022788530.1	856.67	259.52	515.71	309.74	358.54	135.66	403.58	209.85	51.78	42.14	838.42	836.68	462.19	891.8	803.78	0	XM_022788530.1	0.130779	4.36468	0.86494	1
XM_022788531.1	684.74	285.83	464.18	411.72	407.98	397.17	276.23	360.36	606.4	244.14	692.28	592.47	697.85	667.53	325.84	446.17	XM_022788531.1	0.06204	4.50023	0.784693	1
XM_022788532.1	320.2	568	533.54	329.96	131.06	452.91	335.29	635.41	683.84	525.47	678.02	562.22	552.41	492.68	767.53	471.78	XM_022788532.1	-0.178869	4.54938	0.331758	0.982419
XM_022788533.1	367.79	340.2	311.22	325.43	132.89	389.38	179.31	344.08	541.98	312.64	382.66	487.24	484.73	470.11	401.41	432.82	XM_022788533.1	-0.195735	4.10917	0.177104	0.930022
XM_022788534.1	37.72	47.96	122.48	107.7	84.31	86.01	65.21	99.7	97.65	92.88	152.08	103.17	105.71	63.27	106.69	30.33	XM_022788534.1	0.232547	2.11133	0.465064	1
XM_022788535.1	90.72	81.15	87.06	54.2	93.99	10.91	51.39	66.55	81.93	13.34	23.69	106.05	35.96	110.8	72.11	30.36	XM_022788535.1	0.698018	1.69122	0.145095	0.91009
XM_022788536.1	32.82	7.85	67.5	85.97	32.76	55.62	27.58	71.91	98.2	66.52	79.27	74.85	79.34	110.62	105.43	91.54	XM_022788536.1	-0.535779	1.69304	0.115448	0.87582
XM_022788537.1	28.36	0	6.84	8.34	20.68	11.54	7.41	23.84	13.75	0	15.2	26.05	14.4	35.43	6.92	15.68	XM_022788537.1	0.229983	-0.328701	0.729373	1
XM_022788538.1	170	123	153	106	48	134	118	185	220	149	179	181	162	150	156	124	XM_022788538.1	0.00433285	2.80217	0.999379	1
XM_022788540.1	1538.28	2060.18	1947.83	2011.25	680.93	1958.18	1832.65	2054.87	2879.65	2201.32	2697.98	3225	2347.84	1978.72	2263.04	1851.13	XM_022788540.1	-0.0847209	6.61781	0.516571	1
XM_022788541.1	19.68	21.76	41.03	26.74	18.95	57.64	75.29	111.62	195.94	212.58	173.07	80.29	122.46	134.87	145.49	134.69	XM_022788541.1	-1.3489	2.19	0.000464517	0.249795
XM_022788542.1	1692.57	1622.81	1917.95	1836.09	1046.35	1645.26	1195.86	2281.82	2845.16	2295.43	2054.9	2722.11	2322.89	2362.4	2157.8	2414.17	XM_022788542.1	-0.166663	6.57491	0.0516861	0.782045
XM_022788543.1	1368.47	671.64	1679.18	343.38	859.78	1402.93	1056.19	1498.7	1332.25	958.67	1556.91	1889.67	1806.68	1530.96	1776.66	1314.01	XM_022788543.1	-0.0543395	5.9562	0.815197	1
XM_022788545.1	4149	2908	3979	3713	2350	3489	2673	4156	3984	3497	4691	4578	4704	4824	4547	3569	XM_022788545.1	0.0590429	7.51978	0.414489	0.995318
XM_022788547.1	818.27	946.03	934.72	891.17	434.39	854.82	748.8	1169.58	1406.06	1291.74	1182.19	1263.59	1169.96	1235.85	1152.88	904.44	XM_022788547.1	-0.131376	5.59267	0.17929	0.930022
XM_022788548.1	196.17	79.89	122.15	92.09	60.32	72.96	136.27	17.79	43.85	0	121.59	43.96	94.27	140.35	118.28	84.65	XM_022788548.1	0.694733	2.16767	0.254201	0.960534
XM_022788549.1	0	60.39	29.51	39.67	47.25	20.43	0	0	78.18	24.33	0	0	27.69	10.88	0	42.5	XM_022788549.1	0.621449	0.419857	0.670889	1
XM_022788550.1	252.93	159.56	290.24	255.14	90.59	171.92	79.09	221.55	194.55	167.75	303.32	372.49	383.87	221.59	198.28	175.12	XM_022788550.1	-0.054025	3.36204	0.805564	1
XM_022788551.1	177.61	32.82	73.29	130.96	0	67.32	43.48	126.24	57.45	111.84	178	142.92	43.22	82.66	71.87	97.88	XM_022788551.1	-0.0197488	2.0681	0.971774	1
XM_022788552.1	111.03	145.31	144.1	134.97	120.45	251.56	240.36	293.85	176.92	79.34	151.9	238.04	231.99	307.66	315.7	232.42	XM_022788552.1	0.152879	3.26767	0.59946	1
XM_022788554.1	80.81	70.16	163.17	158.63	73.78	86.23	44.93	237.16	322.84	227.98	145.39	242.9	151.51	164.95	117.75	80.16	XM_022788554.1	-0.325936	2.78022	0.296298	0.972412
XM_022788556.1	48.83	77.34	107.94	59.76	60.37	47.88	91	178.25	150.49	139.89	140.15	59.34	130.8	88.23	114.93	99.96	XM_022788556.1	-0.103589	2.27254	0.737943	1
XM_022788557.1	21.73	45.98	50.06	21.2	18.16	0	26.55	81.82	12.38	0	59.05	23.96	0	22.47	52.4	0	XM_022788557.1	1.02751	0.47524	0.318257	0.979084
XM_022788559.1	1243.2	800.69	1509.89	1131.56	600.02	1149.96	973.2	1379.09	1500.03	1496.95	1481.32	1498.52	1289.48	1346.37	1246.4	1155.7	XM_022788559.1	0.0328352	5.87266	0.73356	1
XM_022788560.1	256.4	211.84	306.94	207.85	74.66	165.49	144.32	156.68	117.01	149.19	217.64	230.56	166.13	312.47	297.19	177.33	XM_022788560.1	0.219727	3.25083	0.348896	0.983085
XM_022788561.1	2291	2141	2504	2132	1048	2230	1774	2715	2980	2676	2654	3380	2765	2792	2651	2226	XM_022788561.1	-0.0271746	6.83969	0.670214	1
XM_022788562.1	712	911	1074	849	316	819	668	947	1180	945	996	1236	1268	1140	1005	686	XM_022788562.1	-0.0608921	5.43012	0.610146	1
XM_022788563.1	546	536.52	306.16	392.75	324.53	366.33	352.01	570.46	602.68	486.81	525.7	601.75	574.9	515.23	535.57	475.68	XM_022788563.1	0.058841	4.53461	0.682266	1
XM_022788564.1	81.79	124.41	185.98	64.2	87.89	162.49	133.77	163.87	117.42	107.01	195.32	222.12	241.19	179.81	132.11	125.2	XM_022788564.1	0.0205773	2.80148	0.932261	1
XM_022788565.1	215.21	232.87	357.14	213.88	122.86	197.65	162.52	88.48	286.9	104.42	309.84	216.13	163.68	180.48	250.58	312.12	XM_022788565.1	0.189918	3.3688	0.491955	1
XM_022788567.1	561	422	522	472	295	444	369	556	508	443	511	660	552	552	548	401	XM_022788567.1	0.189421	4.54601	0.0220541	0.686731
XM_022788570.1	204.23	202.79	178.37	154.68	56.61	204.58	296.42	368.38	357.82	469.63	345.84	334.67	484.34	372.2	289.97	313.28	XM_022788570.1	-0.492357	3.75864	0.0468945	0.778367
XM_022788571.1	99.62	262.17	156.28	286.75	54.08	289.14	199.87	343.75	302.76	285.3	373.59	407.53	360.6	225.64	249.09	279.84	XM_022788571.1	-0.197969	3.61132	0.457611	0.999989
XM_022788572.1	317.85	301.15	488.3	458.43	264.58	346.77	404.43	564.07	516.44	487.81	431.64	771.36	490.77	456.3	618.69	503.31	XM_022788572.1	-0.0526841	4.4617	0.724843	1
XM_022788573.1	785.35	644.1	867.47	783.64	236.82	743.53	472.37	923.82	741.63	403.51	823.76	967.78	828.74	859.82	1013.85	539.87	XM_022788573.1	0.173298	5.08571	0.26164	0.964056
XM_022788574.1	205.95	310.78	185.57	321.49	75.91	171.98	155.91	209.99	556.34	239.75	290.17	331.67	381.58	288.36	350.41	236.7	XM_022788574.1	-0.327953	3.64979	0.141633	0.908654
XM_022788575.1	1327	1014	1396	1079	698	1105	865	1350	1460	1177	1566	1651	1510	1446	1502	1060	XM_022788575.1	0.0180067	5.89856	0.765089	1
XM_022788576.1	479	434	626	412	185	400	344	786	601	640	568	676	674	666	593	425	XM_022788576.1	-0.0718981	4.63216	0.590334	1
XM_022788577.1	317.37	242.4	319.12	289.3	125.42	251.39	223.81	347.52	484.46	404.27	319.6	418.59	375.89	392.11	359.02	329.19	XM_022788577.1	-0.187906	3.93288	0.117382	0.879221
XM_022788578.1	867.54	847.02	981.24	971.94	505	901	654.97	1136.07	1346.33	931.36	1214.78	1286.94	1190.01	1141.18	1089.06	1033.22	XM_022788578.1	-0.0514629	5.56786	0.448499	0.997959
XM_022788580.1	36.04	49.99	27.98	0	0	0	40.03	37.4	25.47	104.3	0	0	135.99	66.26	39.94	0	XM_022788580.1	-0.669739	0.797876	0.644281	1
XM_022788582.1	18.42	15.99	32.78	11.06	0	21	0	31.54	29.2	10.34	24.22	40.88	0	5.56	0	5.78	XM_022788582.1	0.460654	-0.34762	0.631673	1
XM_022788583.1	566.18	615.4	552.89	496.56	354	562.59	437	819.14	935.91	726.52	813.84	994.94	961.82	787.42	609.39	700.67	XM_022788583.1	-0.183258	5.00578	0.0965531	0.852253
XM_022788584.1	63.82	24.6	81.11	144.44	0	79.41	0	24.86	0.09	2.48	114.16	44.06	21.18	95.58	151.61	52.33	XM_022788584.1	0.0692655	1.41243	0.949519	1
XM_022788585.1	1877.23	1809.07	1788.25	1447.34	1092.09	1607.85	1277.75	2011.91	1829.89	1405.42	2280.22	2043.8	2119.75	1963.83	1545.05	1661.34	XM_022788585.1	0.190989	6.37543	0.0341588	0.729732
XM_022788586.1	290.09	229.85	261.31	239.59	159.65	280.63	181.47	455.27	391.55	230.36	534.18	362.35	309.04	333.63	258.34	359.14	XM_022788586.1	-0.0404292	3.84624	0.814021	1
XM_022788587.1	259.26	260.25	418.73	327.41	96.05	255.5	223.22	534.75	421.4	199.7	511.03	561.87	397.23	390.97	231.99	292.3	XM_022788587.1	0.00426247	3.95642	0.990392	1
XM_022788588.1	1466.42	1103.83	1662.7	1550.66	842.2	1807.01	854.57	1908.06	1182.17	989.52	1769.57	1898.98	1992.98	1702.57	1682.63	1154.23	XM_022788588.1	0.232585	6.12451	0.0774359	0.829609
XM_022788589.1	21154.9	23696.6	30635.2	18867.5	10807.7	20786.5	16608.8	32105.2	24655.9	21911.8	23619.4	30357.7	29860.8	23796.4	25005	21964.6	XM_022788589.1	0.148724	10.1136	0.11269	0.873983
XM_022788590.1	1256	717	1781	978	524	875	912	1694	755	462	905	2233	1466	990	801	782	XM_022788590.1	0.434767	5.64923	0.0554272	0.795682
XM_022788591.1	1249.59	1035.77	1227.72	1078.07	639.82	1084.78	769.08	1334.09	1257.48	980.95	1489.79	1561.16	1419.07	1333.96	1326.4	1143.65	XM_022788591.1	0.0584009	5.8064	0.372864	0.991413
XM_022788592.1	254	195	273	204	124	230	195	257	278	208	283	321	295	275	240	238	XM_022788592.1	0.0764501	3.52834	0.480576	1
XM_022788593.1	1111.37	765.48	1205.24	841.19	513.72	831.29	788.81	1214.68	1100.84	962.83	1174.04	1226.27	1126.42	1060.84	1232.88	891.74	XM_022788593.1	0.0956211	5.56953	0.212916	0.947069
XM_022788594.1	930.07	894.44	965.77	681.55	383.29	938.47	510.22	1445.84	1044.08	1035.24	948.6	1055.35	1116.16	820.62	799.05	616.37	XM_022788594.1	0.197555	5.38521	0.173867	0.930022
XM_022788595.1	438.26	467.62	596.35	425.36	216.28	379.67	293.19	573.02	574.38	389.41	469.85	700.5	727.52	653.62	394.04	549.26	XM_022788595.1	-0.0358033	4.52477	0.795899	1
XM_022788596.1	21.37	62.9	38.41	18.44	0	41.04	0	42.3	84.78	64.76	21.11	129.23	104.06	64.54	43.08	0	XM_022788596.1	-0.865701	1.07592	0.315356	0.979011
XM_022788597.1	1949.79	1420.37	1971.87	1706.57	1064.63	1481.81	1045.44	1764.13	1572	1512.33	2143.54	2198.96	1889.9	2019.56	1856.95	1577.47	XM_022788597.1	0.130572	6.33641	0.126632	0.889144
XM_022788598.1	428.87	249.43	339.8	233.18	129.54	224.47	169.56	220.64	279.02	275.22	358.62	325.23	275.59	386.87	309.74	319.75	XM_022788598.1	0.00978224	3.74751	0.961682	1
XM_022788599.1	17.49	10.83	23.39	24.67	21.28	23.54	11.18	33.18	16.26	23.35	41.96	28.59	6.42	12.06	12.07	27.45	XM_022788599.1	0.36232	0.145495	0.372191	0.991413
XM_022788600.1	347.84	222.37	343.95	243.59	149.55	236.17	159.81	347.05	201.72	191.1	314.88	310.21	206.09	234.5	297.23	155.33	XM_022788600.1	0.468245	3.57099	0.00257721	0.454026
XM_022788602.1	550.81	572.27	669.28	566.68	281.58	505.9	521.62	679.51	1053.55	823.61	801.52	989.29	760.65	818.53	655.42	496.08	XM_022788602.1	-0.175004	4.97525	0.14166	0.908654
XM_022788603.1	25.56	119.29	119.13	56.32	41.01	135.04	82.51	227.8	51.47	169.64	94.6	75.51	90.41	45.05	69.87	202.79	XM_022788603.1	0.272419	2.31136	0.540414	1
XM_022788605.1	25.09	34.48	38.95	45.38	0	17.93	22.93	52.92	28.48	40.63	39.31	38.44	44.06	40.2	67.51	12.94	XM_022788605.1	-0.0967559	0.736344	0.822529	1
XM_022788606.1	4.53	4.84	4.47	4.96	0	9.36	10.75	13.99	25.36	3.85	0	14.65	32.38	8.87	14.65	20.33	XM_022788606.1	-0.828744	-0.767988	0.201671	0.940438
XM_022788607.1	16.72	95.59	97.84	85.04	37.86	39.64	6.2	95.83	53.91	45.76	58.47	83.93	137.49	85.9	49.01	36.39	XM_022788607.1	0.149424	1.62695	0.73942	1
XM_022788608.1	22.04	16.52	34.36	24.1	0	41.66	17.5	28.3	54.05	0	33.06	53.66	36.55	40.33	24.01	11.53	XM_022788608.1	-0.0936658	0.403354	0.879956	1
XM_022788609.1	89.26	57.31	121.14	56.05	49.53	93.65	61.23	142.71	97.17	60.21	97.41	59.63	162.27	70.85	85.06	61.53	XM_022788609.1	0.303365	2.04778	0.249555	0.960242
XM_022788613.1	735.95	521.68	681.56	557.74	326.07	525.02	445.7	694.56	651.79	563.99	613.14	851.22	647.29	616.31	625.87	563.42	XM_022788613.1	0.180227	4.83946	0.025113	0.694246
XM_022788614.1	0	26.06	49.08	38.81	0	27.23	20.92	36.33	7.87	23.42	40.98	16.3	27.93	16.06	11.59	0	XM_022788614.1	0.75882	0.141123	0.353727	0.983085
XM_022788615.1	62.21	38.04	61.97	10.58	46.11	88.25	54.59	47.79	35.52	60.19	49.95	120.45	82.6	49.49	67.48	38.75	XM_022788615.1	0.149575	1.50474	0.687406	1
XM_022788620.1	88.69	119.48	121.11	111.48	104.43	98.15	107.61	151.9	163.64	166.81	118.02	162.55	168.26	152.47	132.5	114.19	XM_022788620.1	0.0319334	2.67023	0.859693	1
XM_022788623.1	179.23	143.95	247.33	156.61	58.9	151.71	110.21	185.92	363.38	190.99	132.76	346.99	149.15	188.56	122.05	209.78	XM_022788623.1	-0.119218	3.10024	0.620642	1
XM_022788624.1	475.02	417.05	332.67	427.58	263.86	498.29	376.85	500.19	570.62	592.01	671.24	691.01	620.77	606.7	593.12	546.22	XM_022788624.1	-0.178821	4.60092	0.130535	0.894809
XM_022788627.1	594	426	600	501	273	508	472	666	697	585	653	774	756	648	612	586	XM_022788627.1	-0.0231408	4.78763	0.77777	1
XM_022788629.1	753.8	680.49	878.96	662.01	398.61	636.67	582.71	817.66	864.09	567.42	943.07	1016.65	884.96	959.79	874.78	774.44	XM_022788629.1	0.0358452	5.184	0.660163	1
XM_022788630.1	12.17	17.6	2.08	5.92	18.79	22.27	10.03	23.01	17.07	22.11	27.55	33.69	22.25	9.42	9.15	17.14	XM_022788630.1	-0.026469	-0.135257	1	1
XM_022788631.1	24.48	13.24	14.57	23.84	7.57	14.54	8.05	29.92	36.61	22.46	35.19	19.32	19.45	31.72	36.84	19.66	XM_022788631.1	-0.356886	0.167399	0.236851	0.955464
XM_022788632.1	53.92	41.17	43.69	27.56	28.68	38.08	31.45	75.9	51.93	44.08	54.87	48.01	75.02	44.9	52.25	43.51	XM_022788632.1	0.0815388	1.21872	0.73632	1
XM_022788633.1	55.25	20.22	54.25	50.51	16.17	48.19	48.51	62.29	46.35	29.43	69.81	48.5	45.79	57.29	64.93	39.59	XM_022788633.1	0.181371	1.21284	0.509482	1
XM_022788637.1	256.91	220.94	238.11	231.78	142.63	195.27	171.02	242.51	243.2	161.75	277.42	303.3	341.75	301.33	259.37	261.33	XM_022788637.1	0.0537196	3.52493	0.696456	1
XM_022788639.1	4461.38	2459.4	3426.14	3853.7	3158.01	5169.61	4355.56	6448.18	6618.84	4283.74	9959.45	6231.37	4774.37	7876.07	7186.63	6165.97	XM_022788639.1	-0.263897	7.98859	0.154518	0.919111
XM_022788640.1	1526	1309	1444	1369	722	1261	1108	1582	1747	1374	1737	1892	1547	1644	1644	1639	XM_022788640.1	0.0164552	6.12346	0.800854	1
XM_022788642.1	3839.98	3417.72	4731.93	3295.41	1592.23	4088.22	2983.78	4182.18	5816.52	4266.15	3948.85	5694.75	5380.99	5280.64	4165.98	3426.89	XM_022788642.1	-0.0678797	7.59345	0.498347	1
XM_022788643.1	164.68	64.23	51.41	132.17	45.98	32.46	72.88	75.31	14.2	103.68	0	51.51	221.16	76.02	164.34	113.61	XM_022788643.1	0.116364	2.09736	0.863317	1
XM_022788644.1	60.82	52.92	73.21	42.14	0	65.18	30.66	38.71	101.12	17.45	72.05	144.6	101.16	58.1	44.69	75.16	XM_022788644.1	-0.416755	1.50021	0.387961	0.995318
XM_022788645.1	41.46	73.12	101.34	40.74	0	15.05	21.95	24.87	54.38	0	90.1	33.01	11.99	98.95	68.4	90.16	XM_022788645.1	-0.215537	1.19249	0.77994	1
XM_022788646.1	1593.16	1016.25	1017.78	928.11	748.57	938.89	1148.02	1153.88	529.55	1502.07	800.76	1359.92	1473.43	2240.92	1391.77	299.18	XM_022788646.1	0.241503	5.77581	0.425897	0.995318
XM_022788647.1	998.84	761.06	924.67	852.71	772.81	1024.05	916.62	1445.33	1455.48	1008.18	1705.72	1193.03	1151.67	1140.47	1290.8	1180.74	XM_022788647.1	0.00810324	5.73513	0.948014	1
XM_022788648.1	1057.66	845.99	989.91	940.16	564.78	882.63	490.84	514.31	1083.96	1016.16	1185.29	1528.02	963	1111.99	900.88	1178.21	XM_022788648.1	-0.115994	5.49922	0.474105	1
XM_022788649.1	357.79	223.98	609.94	387.69	249.25	344.69	250.81	506.11	632.19	258.96	396.76	734.66	576.14	607.68	367.06	193.21	XM_022788649.1	0.0387743	4.28551	0.860369	1
XM_022788650.1	25.16	7.81	0	17.88	6.49	17.54	13.07	0	11.28	0	20.89	29.56	4.26	6.07	35.13	21.91	XM_022788650.1	-0.0872938	-0.439475	0.935538	1
XM_022788651.1	350.26	314.59	507.66	447.3	250.49	429.58	352.38	446.83	557.19	431.51	578.01	477.44	651.08	560.1	529.66	412.48	XM_022788651.1	-0.0506459	4.43746	0.676298	1
XM_022788652.1	33.74	23.41	32.34	16.7	6.51	17.42	14.62	11.17	51.81	25.49	10.99	54.56	33.92	18.9	34.34	11.52	XM_022788652.1	-0.247048	0.300276	0.539492	1
XM_022788653.1	160.99	151.71	193.38	138.22	85.86	120.77	157.57	197.63	231.43	279.8	259.3	231.41	191.59	211.41	154.99	136.07	XM_022788653.1	-0.118536	3.11293	0.525455	1
XM_022788654.1	0	114.89	0	134.8	114.84	0	57.42	47.11	33.7	43.6	0	123.44	41.07	0	26.82	30.78	XM_022788654.1	1.29655	1.43319	0.33807	0.982419
XM_022788656.1	173.97	203.77	221.56	82.97	77.12	189.86	117.64	257.36	317.1	531.46	205.74	327.46	415.07	332.28	346.19	325.53	XM_022788656.1	-0.763749	3.58357	0.00170811	0.397426
XM_022788658.1	136.37	68.27	136.47	358.66	34.13	204.65	119.39	255.97	336.45	136.64	187.65	392.72	219.75	170.55	102.38	256.06	XM_022788658.1	-0.119768	3.17301	0.734038	1
XM_022788659.1	70.14	163.87	514.81	210.85	23.41	116.95	116.98	327.71	275.29	538.82	117	562.11	323.43	257.34	608.63	327.83	XM_022788659.1	-0.726426	3.68784	0.0909925	0.848888
XM_022788660.1	849.8	770.27	551.7	550.35	229.11	582.35	669.62	752.29	1111.31	501.14	955.56	428.05	14.02	642.34	469.36	602.3	XM_022788660.1	0.432021	4.8683	0.349331	0.983085
XM_022788661.1	18.46	46.84	47.37	37.7	15.6	25.22	52.81	51.9	0.14	19.79	60.25	32.26	0.78	46.02	42.65	42.29	XM_022788661.1	0.645141	0.804279	0.322905	0.979635
XM_022788662.1	1360.41	904.89	1228.48	1115.7	689.35	1099.74	877.96	1535.71	1319.87	1666.55	1095.28	1460.54	1407.93	1430.14	1294.62	1064.6	XM_022788662.1	0.0751299	5.86403	0.504843	1
XM_022788663.1	80	106	159	98	36	119	97	171	189	139	116	186	191	134	119	127	XM_022788663.1	-0.129513	2.60465	0.530772	1
XM_022788664.1	26	50	32	39	12	40	34	47	69	59	73	73	55	58	61	33	XM_022788664.1	-0.397667	1.19564	0.110872	0.868692
XM_022788665.1	39.26	39.24	51.7	23.93	16.57	16.73	13.71	63.7	31.56	36.09	18.26	63.22	48.38	38.76	31.09	29.73	XM_022788665.1	0.164334	0.788749	0.63359	1
XM_022788669.1	158.08	218.5	207.71	340.18	110.93	243.08	195.2	207.28	503.24	324.84	376.91	427.01	286.32	422.41	260.86	407.02	XM_022788669.1	-0.451654	3.78158	0.0213697	0.686731
XM_022788670.1	67.18	95.47	66.79	52.91	28.76	9.14	76.51	114.55	33.28	19.25	28.65	70.28	117.64	76.31	113.14	38.49	XM_022788670.1	0.427526	1.63057	0.348448	0.983085
XM_022788671.1	125.68	97.06	186.77	91.54	58.01	156.79	46.11	159.44	269.9	169.42	217.95	278.15	117.49	138.26	83.86	165.69	XM_022788671.1	-0.301843	2.77796	0.262979	0.964056
XM_022788672.1	358.75	365.88	531.34	359.75	123.78	353.96	338.08	347.31	303.19	339.26	328.06	702.58	497.76	455.84	397.79	404.97	XM_022788672.1	0.0608242	4.19247	0.740864	1
XM_022788673.1	114.39	74.59	97.1	137.8	52.45	69.11	49.3	97.7	156.64	63.07	91.34	51.99	128.11	133.59	79.21	64.85	XM_022788673.1	0.219583	2.1463	0.419255	0.995318
XM_022788674.1	561	411	477	470	342	457	374	554	708	511	759	686	586	719	592	493	XM_022788674.1	-0.0702051	4.69024	0.501837	1
XM_022788676.1	80.72	40.95	61.82	59.98	37.24	59.98	95.87	74.62	102.9	69.2	90	111.05	72.64	70.33	33.78	54.64	XM_022788676.1	0.177957	1.77677	0.512765	1
XM_022788677.1	44.28	10.56	16.18	26.02	15.76	34.02	20.75	21.03	14.1	29.84	0	31.51	25.31	21.67	16.22	0.94	XM_022788677.1	0.832849	0.136505	0.158618	0.924268
XM_022788678.1	69.76	88.16	45.41	59.99	25.14	63.28	56.98	164.91	91.42	44.95	123.54	135.54	92.69	23.53	89.54	87.63	XM_022788678.1	0.0883226	1.90909	0.803602	1
XM_022788681.1	9.74	29.15	16.11	22.79	3.26	19.51	6.52	13.06	9.84	6.57	16.18	29.29	0	26.1	13.03	25.97	XM_022788681.1	0.272738	-0.276955	0.649889	1
XM_022788682.1	129.56	144.89	93.5	114.24	63.03	137.69	157.74	114.53	289.92	115.36	133.06	271.68	154.13	150	291.7	160.95	XM_022788682.1	-0.282494	2.90113	0.264474	0.964056
XM_022788683.1	228.7	180.96	329.39	179.97	178.72	226.8	200.74	350.41	164.24	233.07	276.76	252.03	342.87	233.9	169.27	154.08	XM_022788683.1	0.423671	3.49411	0.0285222	0.703768
XM_022788684.1	295	267	303	383	278	347	293	505	444	434	421	457	431	417	398	324	XM_022788684.1	0.0868847	4.17649	0.538177	1
XM_022788685.1	2532.69	2117	2135.67	1768.95	1411	2670.22	1891	2076	2257.71	2259	3082.13	2477	1722.63	3147.76	2876.08	2155	XM_022788685.1	0.132289	6.7807	0.33936	0.982419
XM_022788687.1	124.88	206.86	237.93	132.06	79.13	213.89	197.98	210.09	187.92	267.76	258.5	336.91	382.29	496.29	269.28	130.98	XM_022788687.1	-0.341739	3.44827	0.175648	0.930022
XM_022788688.1	1755	1334	1759	1366	824	1456	1047	1747	1741	1323	1969	1956	1650	1779	1846	1555	XM_022788688.1	0.0796507	6.21382	0.218021	0.948895
XM_022788689.1	379	274	384	334	194	252	178	315	374	268	303	451	312	388	356	333	XM_022788689.1	0.107864	3.92404	0.405859	0.995318
XM_022788690.1	287.26	268.94	328.51	200.92	134.4	234.5	199.34	290.94	408.62	301.76	252.17	375.6	346.43	262.33	256.99	326.64	XM_022788690.1	-0.0145927	3.73357	0.92002	1
XM_022788691.1	165.74	130.06	179.49	164.08	91.6	98.5	93.66	169.06	137.38	123.24	206.83	176.4	132.57	222.67	170.01	86.36	XM_022788691.1	0.184889	2.81613	0.337609	0.982419
XM_022788692.1	0	25.99	0	13.79	0	17.96	0	0	12.38	37.93	27.05	191.95	0	0	36.09	0	XM_022788692.1	-1.87905	0.0639671	0.301193	0.974
XM_022788693.1	81.59	186.94	141.95	164.5	82.44	125.26	83.18	166.04	127.83	125.87	202.76	192.48	235.88	185.12	135.97	106.39	XM_022788693.1	0.052386	2.81236	0.813885	1
XM_022788694.1	168.59	197.24	255.62	175.18	49.7	197.43	228.21	339.2	353.01	265.94	295.22	412.59	314.16	336.94	286.72	324.12	XM_022788694.1	-0.345917	3.60498	0.0829514	0.838462
XM_022788695.1	5.26	42.9	25.43	20.9	9.99	20.42	39.71	38.81	25.23	20.68	32.24	26.93	40.09	23.99	5.36	41.4	XM_022788695.1	0.297627	0.449946	0.517307	1
XM_022788696.1	227.87	93.43	80.86	147.07	116.86	84.04	39.99	160.7	126.51	104.34	36.18	133	179.5	184.95	136.72	218.35	XM_022788696.1	0.13394	2.66668	0.719849	1
XM_022788698.1	83.58	99.64	131.26	173.99	52.83	113.2	22.31	185.05	114.23	112.57	155.84	181.28	131.79	153.46	213.95	103.56	XM_022788698.1	-0.104596	2.57099	0.715923	1
XM_022788699.1	43.08	75.06	124.43	61.89	27.79	90.25	51.23	64.24	96.3	101.32	110.84	125.82	130.23	105.65	67.25	123.53	XM_022788699.1	-0.331543	2.05665	0.185691	0.932024
XM_022788700.1	0	141.73	18.99	34	35.68	26.25	51.04	62.26	70.92	11.54	139.88	46.5	62.03	61.94	77.59	75.73	XM_022788700.1	-0.0810141	1.51052	0.906526	1
XM_022788701.1	581.62	626.02	613.42	672.19	147.15	698.44	562.51	777.74	993.42	787.69	839.75	995.11	922.19	796.06	807.32	732.32	XM_022788701.1	-0.209604	5.06889	0.187722	0.933738
XM_022788702.1	290.76	138.45	265.76	107.78	101.52	281.61	183.48	151.63	382.54	146.2	240.46	250.68	204.77	241.17	187.64	220.9	XM_022788702.1	0.0858668	3.33981	0.717574	1
XM_022788705.1	29.21	0	51.84	18.02	26.68	38.12	34.04	74.68	81.66	45.91	102.46	69.54	58.88	0	52.24	109.95	XM_022788705.1	-0.589068	1.25772	0.413642	0.995318
XM_022788706.1	19.03	0.55	18.12	73.02	1.1	8.27	13.48	27.99	120.5	40.3	45.09	0	45.88	36.08	41.44	76.55	XM_022788706.1	-1.07413	0.769483	0.175989	0.930022
XM_022788707.1	1811	1271	1882	1580	1135	1512	1395	1924	1858	1290	2275	2212	1962	2200	1825	1491	XM_022788707.1	0.131319	6.36226	0.144298	0.910085
XM_022788708.1	644.7	904.23	1173.62	697	401.82	615.31	455.56	1116.44	1573.84	1067.54	1035.18	1362.29	1013.67	1181.01	1154.93	1028.92	XM_022788708.1	-0.29933	5.48149	0.0296359	0.705052
XM_022788709.1	450.95	273.08	387.88	210.17	190.11	293.5	370.93	520.49	678.41	470.5	624.89	684.31	417.15	501.96	471.37	332.69	XM_022788709.1	-0.246464	4.32478	0.148523	0.912557
XM_022788710.1	53.24	74.48	163.46	60.57	106.66	65.16	40.38	73.59	122	148.55	93.26	104.11	123.55	146.44	105.8	98.43	XM_022788710.1	-0.138782	2.28143	0.667024	1
XM_022788711.1	1716.66	1303.41	1917.66	1513.95	821.34	1401.14	905.31	1622.69	1345.07	1208.18	1621.99	1737.27	2096.96	1829.74	1657.64	1267.13	XM_022788711.1	0.179354	6.14991	0.0759493	0.824733
XM_022788712.1	59.83	12.94	77.43	74.43	33.58	54.03	50.7	104.11	44.77	90.25	96.11	87.53	30.94	116.95	57.96	128.05	XM_022788712.1	-0.170898	1.76353	0.647408	1
XM_022788713.1	125.88	110.34	119.77	85.61	21.3	53.61	72.63	67.6	87.65	79.67	110.42	131.99	37.27	88.81	72.72	117.9	XM_022788713.1	0.191131	2.0619	0.542607	1
XM_022788714.1	69.28	39.16	25.92	99.08	56.52	85.42	134.88	61.06	99.8	55.17	207.69	167.76	82.82	104.71	185.85	103.66	XM_022788714.1	-0.321533	2.2539	0.401988	0.995318
XM_022788715.1	85.98	97.92	116.1	22.01	110.7	111.68	59.64	150.86	18.1	0	71.8	68.46	0	72.92	105.68	55.69	XM_022788715.1	1.3964	1.90995	0.0688474	0.813878
XM_022788717.1	19	6	6	12	4	9	11	24	19	17	9	12	16	17	16	16	XM_022788717.1	-0.0942231	-0.477099	0.815746	1
XM_022788718.1	2223.28	2305.13	3448.45	2512.77	1063.4	2411.77	1846.68	2568.12	2536.26	2439.27	3300.53	2981.61	3080.79	2311.57	2348.85	2721.58	XM_022788718.1	0.110945	6.89008	0.297063	0.972412
XM_022788719.1	408	415	359	376	186	385	324	489	587	506	529	613	537	498	479	404	XM_022788719.1	-0.121328	4.38534	0.243965	0.956184
XM_022788720.1	608.17	473.75	855.56	709.54	338.26	613.29	360.22	544.73	1022.59	638.96	400.26	827.49	956.93	150.39	872.48	807.61	XM_022788720.1	0.0251273	4.91685	0.930846	1
XM_022788721.1	158.47	150.93	165.12	168.35	104.22	164.98	347.65	253.23	165.11	168.74	296.79	352.31	269.17	508.4	231.67	80.03	XM_022788721.1	0.000646388	3.42017	0.997887	1
XM_022788722.1	484.69	717.83	729.65	527.33	206.17	585.57	494.81	693.63	1038.39	752.76	817.86	1069.2	937.45	1039.35	515.21	863.62	XM_022788722.1	-0.306449	5.05845	0.0576709	0.796476
XM_022788723.1	66.59	138.24	241.62	317.12	118.46	242.03	234.58	297.33	514.48	173.21	370.65	522.47	232.9	262.77	340.44	360.22	XM_022788723.1	-0.336222	3.6924	0.242441	0.956184
XM_022788724.1	70.76	203.11	187.04	145.89	52.89	64.36	120.75	223.28	200.62	289.47	268.79	175.89	257.55	135.91	282.65	81.86	XM_022788724.1	-0.321636	3.01856	0.311997	0.977036
XM_022788725.1	195.33	349.15	0	188.77	0	156.77	0	475.8	215.8	266.86	381.65	338.65	0	721.16	108.54	120.66	XM_022788725.1	-0.392477	3.31152	0.751881	1
XM_022788726.1	46	37	40	38	17	41	42	55	76	49	52	61	58	37	59	51	XM_022788726.1	-0.11742	1.21325	0.597614	1
XM_022788727.1	75.09	38.94	53.23	28.26	0	13.35	20.05	49.4	44.14	6.57	43.51	41.2	18.94	71.33	20.09	12.72	XM_022788727.1	0.411149	0.697342	0.476238	1
XM_022788728.1	81.42	57.46	84.07	29.14	10.4	133.51	103.7	129.92	64.05	21.61	162.71	86.55	118.41	135.49	96.48	57.58	XM_022788728.1	0.121646	2.02595	0.780451	1
XM_022788731.1	98.31	87.45	189.29	152.69	37.87	84.25	127.27	162.76	90.34	45.27	145.6	119.62	152.21	138.16	174.7	68.95	XM_022788731.1	0.367797	2.48599	0.194298	0.936153
XM_022788733.1	29	18	27	14	8	21	22	26	47	43	25	29	30	27	33	21	XM_022788733.1	-0.274953	0.400483	0.318474	0.979084
XM_022788734.1	247.41	185.41	367.02	93.91	131.08	232.03	155.12	201.98	188.3	67.34	265.79	141.05	315.57	216.27	241.75	207.75	XM_022788734.1	0.34909	3.29772	0.215961	0.947471
XM_022788735.1	114.05	120.23	81.23	188.33	38.53	79.61	80.08	177.8	181.26	185.88	127.6	256.98	146.59	125.98	84.19	141.04	XM_022788735.1	-0.160878	2.64908	0.550661	1
XM_022788736.1	1428.19	615.74	518.99	1042.03	645.28	881.69	726.67	1329.16	1792.72	1100.34	672.61	1982.27	662.92	1273.4	1733.54	667.53	XM_022788736.1	-0.0486281	5.64854	0.850824	1
XM_022788737.1	1552.23	1308.65	1597.59	1248.17	780.95	1308.79	963.66	1557.15	1650.88	1235.02	1634.39	1900.48	1694.15	1616.41	1570.5	1338.21	XM_022788737.1	0.0865771	6.08624	0.126892	0.889144
XM_022788738.1	336.37	99.66	305.36	402.37	117.18	350.69	153.59	278.53	140.35	166.46	357.72	305.17	267.01	227.66	323.64	233.99	XM_022788738.1	0.363582	3.60069	0.159122	0.924268
XM_022788740.1	298	209.14	338	241.25	144	277	222	291.36	339	286.6	327	346.15	316.93	389	323	256.18	XM_022788740.1	0.0191981	3.77439	0.86787	1
XM_022788741.1	1731	1219	1744	1241	868	1214	1064	1432	1607	1190	1775	1637	1562	1734	1683	1281	XM_022788741.1	0.139192	6.09625	0.0905221	0.848888
XM_022788743.1	992.4	954.44	1230.87	1065.06	464.09	1047.72	840.39	1313.36	1553.12	1193.24	1406.97	1476.28	1413.21	1182.54	1297.2	1173.39	XM_022788743.1	-0.074787	5.77005	0.326221	0.980551
XM_022788744.1	62.76	44.43	91.72	66.14	61.34	49.3	87.92	115.74	151.34	67.24	169.05	119.66	102.66	98.35	130.93	89.14	XM_022788744.1	-0.25994	2.17302	0.309271	0.977036
XM_022788745.1	0	0	12.91	16.09	22.27	5.07	34.12	12.63	10.95	45.25	34.73	13.34	0	6.6	8.74	5.69	XM_022788745.1	0.257462	-0.272255	0.793077	1
XM_022788747.1	79.24	62.94	46.38	32.03	7.39	51.64	6.87	71.63	34.41	48.51	18.22	80	86.34	99.05	59.33	54.17	XM_022788747.1	-0.139343	1.31621	0.746883	1
XM_022788748.1	43	22	45	22	9	12	31	36	22	26	27	57	31	22	28	28	XM_022788748.1	0.220829	0.528851	0.510733	1
XM_022788749.1	0	0	0	0	30.81	0	0	48.79	160.92	43.35	63.81	21.77	88.53	0	24.08	176.19	XM_022788749.1	-2.34242	0.982666	0.159276	0.924268
XM_022788750.1	99.7	145.42	153.44	176.39	105.09	154.94	119.4	154.68	67.07	78.59	169.51	169.46	194.87	241.39	199.72	55.71	XM_022788750.1	0.349989	2.80126	0.227617	0.954734
XM_022788752.1	38.29	0	0	0	11.73	19.21	0	38.27	32.91	36.66	18.06	34.41	0	0	19.7	36.26	XM_022788752.1	-0.447449	-0.112285	0.734079	1
XM_022788755.1	178.67	146.02	200.33	147.96	100.36	171.85	147.83	190.09	139.33	152	201.21	226.65	139.99	167.82	209.48	93.35	XM_022788755.1	0.344223	2.98474	0.0396081	0.749249
XM_022788757.1	11299.7	7697.51	12066.3	10268.5	5907.91	9558.67	7414.95	12185.4	14026.8	11753.7	13365	15045.3	12680.6	12795.7	11940.3	9931.67	XM_022788757.1	-0.0358156	9.03122	0.569081	1
XM_022788759.1	7.91	15.83	19.78	0	19.82	0	27.29	35.69	23.85	13.79	11.88	0	15.85	7.92	3.96	15.86	XM_022788759.1	0.859686	-0.339949	0.307859	0.976431
XM_022788761.1	132.19	130.4	194.82	26.53	24.24	0	0	315.77	461.21	155.84	196.21	338.26	332.33	236.15	32.41	421.12	XM_022788761.1	-1.19949	3.05001	0.162794	0.924815
XM_022788762.1	595.5	643.63	767.65	747.25	346.68	907.69	637.67	886.18	732.41	833.21	806.09	882.67	891.4	663.47	799.16	492.53	XM_022788762.1	0.233988	5.12029	0.0706132	0.818335
XM_022788763.1	797.91	258.66	342.98	480.82	228.29	170.45	460.29	252.92	953.11	790.74	657.64	1117.03	715.31	951.69	232.06	785.28	XM_022788763.1	-0.650232	4.73601	0.0400312	0.75079
XM_022788765.1	49.64	72.75	66.38	78.41	84.36	73.88	133.46	91.89	300.47	175.42	130.58	93.41	216.31	272.77	62.67	115.45	XM_022788765.1	-0.593619	2.60171	0.107246	0.866531
XM_022788766.1	0	0	31.42	36.3	0	0	0	18.48	0	44.48	0	49.13	45.39	17.14	42.36	0	XM_022788766.1	-1.00671	-0.185377	0.561311	1
XM_022788767.1	86.72	125.65	92.38	140.78	13.71	102.57	142.86	102.15	215.43	101.24	210.31	240.92	80.57	155.52	166.82	272.05	XM_022788767.1	-0.47448	2.7229	0.171304	0.929752
XM_022788768.1	102.43	90.68	59.92	109.16	46.69	41	35.77	83.86	97.86	159.8	105.63	107.75	118.64	53.78	76.33	95.66	XM_022788768.1	-0.166467	2.07099	0.576755	1
XM_022788769.1	251.6	173.07	199.65	290.56	66.5	183.87	154.94	185.96	180.77	251.49	263.3	437.86	153.03	334.24	391.02	170.33	XM_022788769.1	-0.168261	3.42919	0.484824	1
XM_022788770.1	820	717	692	658	426	734	530	748	1107	902	1074	924	917	924	963	841	XM_022788770.1	-0.139931	5.26326	0.131708	0.897105
XM_022788771.1	1097.74	788.61	1264.07	854.41	407.89	878.04	801.72	836.63	1402.65	930.97	1264.17	1356.1	1268.55	1170.79	1023.35	1035.72	XM_022788771.1	-0.0778963	5.58575	0.444837	0.996455
XM_022788772.1	172.04	192.19	110.15	201.44	117.87	146.67	90.46	261.36	71.47	122.01	230.92	269.53	163.1	274.24	328.17	173.05	XM_022788772.1	0.0566783	3.12944	0.843839	1
XM_022788773.1	111.65	246.94	151.38	247.43	47.77	215.33	175.29	390.85	247.7	215.6	263.26	359.47	478.06	199.13	215.17	223.58	XM_022788773.1	-0.12857	3.46434	0.646073	1
XM_022788774.1	276.22	154.2	165.78	125.14	99.24	236.29	109.82	224	277.88	240.02	253.9	221.37	223.36	212.98	385.48	220.23	XM_022788774.1	-0.194498	3.34032	0.335332	0.982419
XM_022788775.1	61.06	44.84	40.86	40.32	13.2	38.22	25.72	40.57	54.64	75.5	60.26	72.66	64.93	53.38	59.11	39.88	XM_022788775.1	-0.307008	1.24385	0.188252	0.933738
XM_022788776.1	2.94	28.16	35.14	6.68	17.8	9.78	17.28	54.43	38.36	22.5	37.74	26.34	13.07	12.62	19.89	33.12	XM_022788776.1	0.116261	0.275703	0.822698	1
XM_022788778.1	619.51	36.18	854.21	0	248.49	390.5	525.26	515.32	302.16	457.58	0	169.69	475.92	516.91	643.14	479.52	XM_022788778.1	0.376475	4.24997	0.681952	1
XM_022788779.1	94.15	101.09	105.41	108.23	48.36	143.84	68.18	127.28	122.04	87.24	97.56	92.33	135.54	141.28	119.55	89.55	XM_022788779.1	0.211502	2.34729	0.279976	0.969085
XM_022788780.1	166.16	333.86	499.28	351.1	111.38	167.6	111.34	403.32	123.1	55.95	591.72	279.05	55.71	166.89	167.44	111.58	XM_022788780.1	0.827531	3.45873	0.0533634	0.790888
XM_022788781.1	1444.82	1509.6	1263.72	1347.1	618.15	1332.45	1108.54	1802.44	1751.74	1443.39	1770.36	2316.39	1873.83	1628.66	1727.16	1413.83	XM_022788781.1	-0.0420236	6.15825	0.636258	1
XM_022788782.1	1641.49	1779.17	2126.18	1681.15	735.05	1765.32	1341.54	2015.9	2321.48	1733.74	2205.16	2537.49	2611.31	2169.22	2168.34	1599.89	XM_022788782.1	-0.0385885	6.47598	0.646844	1
XM_022788783.1	259.44	1147.41	1110.64	881.75	295.94	1010.22	666.42	1186.23	1513.19	935.67	960.09	1035.5	800.63	592.18	1534.77	705.14	XM_022788783.1	0.0559568	5.42821	0.839465	1
XM_022788784.1	933.87	641.1	690.2	561.43	388.57	691.29	553.15	950.74	964.48	591.1	1106.2	1045.05	799.71	931.03	971.37	874.64	XM_022788784.1	-0.0534082	5.22196	0.63398	1
XM_022788785.1	515.77	457.35	408.83	393.55	398.81	464.7	311.51	475.1	577.17	360.58	552.62	652.4	695.73	457.12	676.97	501.45	XM_022788785.1	0.0456917	4.57052	0.759961	1
XM_022788786.1	309.18	185.54	385.32	304.95	149.19	255.3	219.83	365.07	387.83	323.77	371.53	257.6	297.45	343.4	185.03	230.92	XM_022788786.1	0.210011	3.772	0.22347	0.951424
XM_022788788.1	0	65.11	6.85	0	0	0	33.66	29.6	0	47.65	164.85	0	32.16	224.48	0	82.62	XM_022788788.1	-1.64102	1.03455	0.347042	0.982628
XM_022788789.1	129.65	117.38	152.21	96.83	69.54	110.04	136	172	187.68	94.18	180.7	125.63	164.07	132.17	126.5	156.48	XM_022788789.1	0.131033	2.69952	0.489703	1
XM_022788790.1	57.35	10.62	26.79	15.17	48.46	23.96	0	0	25.32	66.82	46.3	28.37	53.93	61.83	76.5	36.52	XM_022788790.1	-0.61267	0.878462	0.417672	0.995318
XM_022788791.1	67.18	84.78	234.58	111.87	0	60.34	129.55	200.7	277.63	36.89	156.67	228.82	107.27	313.41	179.67	70.07	XM_022788791.1	-0.303035	2.67202	0.596156	1
XM_022788792.1	104.51	115.89	101.96	58.33	42.64	63.66	27.8	81.97	89.67	22.79	216.44	132.65	81.7	100.23	18.61	46.43	XM_022788792.1	0.160227	1.95529	0.70717	1
XM_022788793.1	501.18	467.75	531.96	444.55	299.58	503.9	408.89	446.22	563.4	417.71	516.1	700.07	624.09	467.99	642.97	664.56	XM_022788793.1	0.0433222	4.61881	0.731027	1
XM_022788794.1	170.13	72.58	44.49	99.24	24.78	57.1	13.77	104.12	22.29	112.61	83.79	9.46	17.94	14.37	54.75	71.95	XM_022788794.1	0.808572	1.61413	0.15621	0.921841
XM_022788795.1	870.97	516.62	775.31	594.92	213.38	626.67	450.24	738.21	641.91	581.3	810.74	1029.24	693.85	814.85	661.96	474.55	XM_022788795.1	0.0970727	4.93552	0.486797	1
XM_022788796.1	302	169.6	389.38	341.89	103.84	255.65	146.53	341.88	306.89	271.94	405.12	489.59	502.13	401.02	375.56	191.72	XM_022788796.1	-0.176307	3.84594	0.356988	0.983769
XM_022788797.1	1945.03	1358.77	1669.32	1658.18	609.79	1442.67	864.23	1281.92	1342.2	1099.76	1980.14	1839.17	1200.02	1509.13	1565.48	994.73	XM_022788797.1	0.277089	6.04628	0.0422438	0.766964
XM_022788798.1	20.38	64.52	54.96	48.1	30.94	13.76	46.69	82.26	42	29.91	47.39	47.32	50.64	31.64	56.45	0	XM_022788798.1	0.668729	1.07536	0.193913	0.936153
XM_022788799.1	101.71	43.64	87.23	90.93	64.64	84.49	118.82	119.31	93.38	68.88	94.31	160.2	43.66	160.14	99.3	110.66	XM_022788799.1	0.192839	2.2395	0.50008	1
XM_022788800.1	406.2	244.38	393.25	279.34	109.74	258.34	212.24	297.33	349.64	260.01	414	348.43	416.17	385.78	345.26	301.32	XM_022788800.1	-0.0109564	3.88154	0.929885	1
XM_022788802.1	58.71	75.89	95.57	38.63	98.71	81.41	8.25	57.1	75.45	35.1	85.3	17.05	118.53	89.44	32.37	49.02	XM_022788802.1	0.502418	1.70643	0.294773	0.971942
XM_022788808.1	67968	54168	95780	79991	37481	61786	39829	65448	55393	43198	107924	83295	70234	75551	58953	43242	XM_022788808.1	0.286516	11.5869	0.0597415	0.796783
XM_022788810.1	1783	1516	1855	1683	914	1467	1214	1820	1811	1480	2009	2185	2107	1908	1908	1407	XM_022788810.1	0.109032	6.3251	0.0731266	0.823918
XM_022788811.1	1368.43	1185.39	1296.11	1284.42	726.06	1092.31	895.08	1369.59	1565.67	1355.98	1601.86	1672.94	1510.79	1611.65	1539.35	1360.36	XM_022788811.1	-0.0273565	5.98822	0.666299	1
XM_022788813.1	178	109.06	170.12	522.8	77.12	184.71	243.33	42.6	222.07	52.13	138.9	281.88	439.62	349.94	287.22	280.13	XM_022788813.1	-0.00614589	3.42074	0.990975	1
XM_022788814.1	23.63	47.01	84.07	0	30.34	0	0	0	0	0	50.79	62.35	82.74	0	0	50.11	XM_022788814.1	0.0361274	0.452693	0.985517	1
XM_022788815.1	1056.37	809.99	975.76	960	581.66	921.99	675.41	1148	1180.21	1023.82	1240.34	1271.65	1014.26	1072.33	1214.53	785.08	XM_022788815.1	0.0797337	5.56347	0.311094	0.977036
XM_022788816.1	0	0	38.17	0	0	14.01	27.59	0	32.79	22.18	76.88	0	0	28.67	33.47	44.81	XM_022788816.1	-1.24287	0.0144795	0.414609	0.995318
XM_022788817.1	2415.26	3199.64	3456.05	2905.61	1232.68	2799.57	2428.32	4054.99	4780.83	3827.56	3809.65	4884.73	4894.55	4168.23	3818.32	3251.48	XM_022788817.1	-0.211483	7.34491	0.0401783	0.752405
XM_022788818.1	467	374	514	558	220	450	241	438	619	426	761	517	550	466	433	335	XM_022788818.1	0.0392361	4.43968	0.79816	1
XM_022788819.1	50.3	93.25	0	98.79	28.81	129.01	58.49	0	0	16.82	175.18	175.82	107.08	0.16	0	1.41	XM_022788819.1	0.50817	1.53505	0.718586	1
XM_022788820.1	357.19	199.92	141.5	235.61	148.59	316.63	66.24	303.88	319.41	279.28	263.8	224.4	420.56	402.01	337.56	461.8	XM_022788820.1	-0.275921	3.73088	0.320992	0.979417
XM_022788822.1	0	39.92	118.77	0	40.3	0	39.87	181.46	79.82	100.67	114.65	24.05	0	44	119.6	36.88	XM_022788822.1	-0.0298354	1.506	0.98015	1
XM_022788823.1	53.75	32.42	213.96	119.52	0	0	155.34	0	218.01	0	0.05	195.67	23.09	71.27	96.3	0	XM_022788823.1	0.383022	1.79727	0.806874	1
XM_022788824.1	44.76	74.49	63.76	60.28	25.3	63.35	44.05	84.67	123.76	73.22	71.32	109.05	68.04	70.56	85.54	51.91	XM_022788824.1	-0.127904	1.73591	0.571818	1
XM_022788825.1	0	13.81	0	141.88	27.75	36.39	28.96	100.09	66.96	51.49	171.63	21.31	71.38	98.47	52.81	56.07	XM_022788825.1	-0.386635	1.49907	0.63438	1
XM_022788827.1	71.51	83.11	0	25.33	19.05	55.13	0	44.46	35.48	8.29	38.57	0	72.7	30.08	18.76	19.39	XM_022788827.1	0.790895	0.748019	0.394988	0.995318
XM_022788828.1	80.08	135.79	162.52	163.37	38.1	105.72	94.93	111.31	167.5	223.66	180.29	212.65	156.23	166.71	193.26	146.16	XM_022788828.1	-0.350062	2.78391	0.106979	0.866424
XM_022788829.1	405.41	609.1	613.48	598.3	190.85	480.14	446.07	643.23	905.02	678.05	669.14	1002.35	700.06	686.21	719.98	533.44	XM_022788829.1	-0.195558	4.84526	0.15927	0.924268
XM_022788831.1	73.45	90.42	99.06	65.08	20.74	123.45	115.62	189.3	123.46	122.42	78.62	168.62	165.93	74.63	105.96	110.57	XM_022788831.1	0.0440795	2.36178	0.894542	1
XM_022788832.1	215.55	149.58	208.94	179.92	91.26	116.55	133.38	207.7	223.54	178.74	163.38	279.26	183.07	210.03	183.04	192.43	XM_022788832.1	0.0589433	3.11865	0.703956	1
XM_022788833.1	1939	1748	1981	1836	985	1648	1434	2065	2513	1712	2048	2656	1943	2075	2239	1978	XM_022788833.1	0.0491952	6.50997	0.447233	0.997386
XM_022788835.1	369.85	336.77	448.72	261.53	225.2	252.02	308.97	330.54	301.89	345.61	390.78	395.95	461.83	395.92	317.65	427.03	XM_022788835.1	0.123493	4.07373	0.425639	0.995318
XM_022788836.1	29.52	49.91	29.14	43.09	4.9	44.4	23.54	36.19	51.97	43.69	52.59	60.16	36.91	22.65	53.38	21.91	XM_022788836.1	-0.0354534	0.885248	0.917184	1
XM_022788842.1	101.24	15.9	0	17.82	14.29	29.41	0	98.91	96.19	0	0	56.39	0	0	96.05	0	XM_022788842.1	0.496634	0.659854	0.769995	1
XM_022788843.1	11.32	5.87	14.65	24.46	5.62	34.89	21	13.27	26.58	6.41	56.8	41.19	7.14	37.18	7.49	8.18	XM_022788843.1	-0.0941082	0.0335689	0.874316	1
XM_022788846.1	109.51	248.07	605.37	365.58	212.42	80.27	248.81	400.17	485.91	559.41	309.99	357.18	171.58	172.84	344.12	280.04	XM_022788846.1	0.108575	3.8996	0.767244	1
XM_022788847.1	618.05	451.66	472.71	580.42	320.44	572.03	527.88	722.23	671.28	510.47	950.85	838.29	813.69	889.26	870.16	683.89	XM_022788847.1	-0.153829	4.94955	0.211475	0.947069
XM_022788848.1	35.6	14.16	30.25	38.66	75.91	119.89	0	33.32	17.23	0	0	0	56.34	33.04	83.86	26.76	XM_022788848.1	1.17419	0.958166	0.30018	0.974
XM_022788849.1	87.53	115.76	172.74	105.88	0	34.35	64.64	191.25	235.29	99.98	94.98	125.29	147.15	199.86	153.33	158.74	XM_022788849.1	-0.404049	2.50795	0.419099	0.995318
XM_022788850.1	421.48	305.22	304.99	156.5	193.63	390.26	270.99	619.85	372.74	486.38	451.18	566.35	644.55	408.49	450.3	299.77	XM_022788850.1	-0.10342	4.22012	0.619558	1
XM_022788851.1	378.95	459.54	645.36	591.06	137.95	514.3	373.52	689.07	1047.25	642.38	578.56	732.65	571.01	553.07	378.66	495	XM_022788851.1	-0.0664026	4.67583	0.74095	1
XM_022788853.1	4095.3	3744.75	4938.89	3700.43	2204.62	4084.5	3511.18	5592.82	4545.59	4781.77	5028.48	5573.06	4958.77	5442.55	4995.81	4156.86	XM_022788853.1	0.0565975	7.72192	0.427486	0.995382
XM_022788854.1	0	114.21	113.85	38.13	0	39.73	0	0	0	36.91	112.46	188.97	37.97	0	37.43	77.46	XM_022788854.1	-0.345939	1.22235	0.818159	1
XM_022788855.1	442.42	462.9	999.16	645.69	257.26	587.04	305.88	551.42	423.97	543.56	339.74	1059.67	785.64	775.99	644.14	553.45	XM_022788855.1	0.0806151	4.7809	0.711291	1
XM_022788856.1	529.52	573.25	804	619.25	184.79	673.83	363.71	927.47	1028.55	1079.65	697.23	1062.92	779.48	829.7	911.04	882.83	XM_022788856.1	-0.331719	5.10953	0.0505948	0.779322
XM_022788857.1	269.92	422.3	512.59	417.47	156.22	273.88	308.72	589.92	632.66	549.67	348.46	569.86	448.42	416.97	553.06	395.35	XM_022788857.1	-0.0669536	4.33381	0.70752	1
XM_022788858.1	189.59	185.26	259.03	285.13	99.36	164.19	202.98	371.46	470.8	401.28	210.04	353.98	215.97	258.76	280.45	190.23	XM_022788858.1	-0.0931203	3.6078	0.675772	1
XM_022788859.1	141.02	172.83	214.24	223.49	86.66	104.93	118.56	296.43	396.71	214.09	144.76	273.45	250.83	177.57	337.09	146.08	XM_022788859.1	-0.158799	3.26892	0.508798	1
XM_022788860.1	13616	11105	14353	11957	7020	13408	10371	16807	16419	11791	17927	18298	16075	16205	15935	13471	XM_022788860.1	0.022512	9.37	0.709293	1
XM_022788861.1	1387.22	1235.11	1213.51	1219.63	806.96	1199.37	1075.95	1578.85	1735.34	1247.4	1749.22	1758.22	1658.16	1613.14	1675.89	1354.86	XM_022788861.1	-0.00239078	6.06125	0.986449	1
XM_022788863.1	313.55	84.22	580.92	224.7	86.36	77.55	85.58	254.17	179.63	186.45	227.71	412.08	297.54	317.45	267.01	88.01	XM_022788863.1	0.0957494	3.39775	0.795725	1
XM_022788865.1	3050.92	2215.75	3166.63	2555.22	1473.25	2162.64	1918.94	2647.52	3649.4	3003.51	3308.3	3917.12	3624.97	3370.28	3285.19	2896.87	XM_022788865.1	-0.118935	7.08601	0.0628775	0.805713
XM_022788866.1	608.08	392.25	677.37	603.78	207.75	580.36	379.06	535.48	752.6	636.49	873.7	850.88	620.03	758.72	747.81	647.13	XM_022788866.1	-0.212012	4.84413	0.0682284	0.813423
XM_022788867.1	3728	2741	3864	3388	1962	3226	2590	3737	3871	3306	4016	4737	4124	4100	3800	3116	XM_022788867.1	0.0834349	7.38187	0.116249	0.878136
XM_022788868.1	2824.19	1951.47	2661.15	2432.9	1516.81	2180.92	2003.18	3102.02	3743.91	2912.06	3486.7	3835.11	2666.55	3280.11	2996.01	2636.67	XM_022788868.1	-0.0693596	7.02564	0.355555	0.983176
XM_022788869.1	278.81	141.53	277.85	163.1	89.19	416.08	227.82	344.98	378.09	296.94	327.3	235.89	269.45	240.89	303.99	287.33	XM_022788869.1	0.0620527	3.66818	0.789249	1
XM_022788870.1	2071.71	1463.08	2247.45	1780.11	1188.08	1555.35	1180.44	1995.8	1275.04	1055.45	2314.49	2327.02	1970.49	2285.96	2205.51	1661.29	XM_022788870.1	0.227725	6.41121	0.0975897	0.852286
XM_022788872.1	65.16	39.03	0	0	25.76	89.41	0	14.69	84.42	21.9	74.42	117.46	24.73	47.53	51.68	44.94	XM_022788872.1	-0.52011	1.07221	0.570147	1
XM_022788874.1	29	36	25	28	10	30	18	25	39	19	25	53	30	18	28	34	XM_022788874.1	0.0932123	0.493606	0.760402	1
XM_022788878.1	392.49	442.7	376.78	615.96	317.65	414.57	200.03	528.17	487.23	335.34	431.64	641.22	567.96	384.92	259.69	539.19	XM_022788878.1	0.245103	4.38529	0.232531	0.955464
XM_022788879.1	159.17	157.62	218.79	124.82	73.54	138.58	165.84	311.28	259.05	198.49	225.57	295.83	214.48	217.16	118.06	103.07	XM_022788879.1	0.0906765	3.1333	0.687792	1
XM_022788880.1	3609.32	4029.32	4663.38	3864.48	2261.79	3416.22	2822.84	4988.33	4536.02	4371.21	4134.75	6373.37	3910.43	3699.05	4449.3	3179.39	XM_022788880.1	0.157189	7.57482	0.100414	0.8558
XM_022788881.1	690.55	711.88	1076.86	384.55	324.39	1182.55	266.85	1276.61	1356.16	599.35	1265.07	1133.93	993.73	561.1	788.58	876.06	XM_022788881.1	-0.0263668	5.28377	0.917075	1
XM_022788882.1	239.54	332.32	191.52	220.1	108.9	257.31	212.37	344	347.9	395.36	520.53	325.26	460.75	371.11	402.18	301.39	XM_022788882.1	-0.346066	3.88433	0.0540902	0.793217
XM_022788883.1	4385.82	3345.83	3493.49	3259.03	1426.46	2827.78	2801.82	4632.46	4079.57	3532.52	4402.3	4646.81	4330.96	5087.66	5226.05	4207.47	XM_022788883.1	-0.0916156	7.49558	0.379033	0.994265
XM_022788884.1	0	0	22.84	28.1	0	30.46	11.62	52.09	11.92	11.56	75.77	35.65	59.51	0	35.75	0	XM_022788884.1	-0.371719	0.177874	0.755104	1
XM_022788885.1	143.95	188.65	605.91	478.65	111.37	290.91	435.17	388.28	836.61	417.22	661.87	360.52	336.53	308.47	831.27	168	XM_022788885.1	-0.200057	4.25368	0.565758	1
XM_022788886.1	817.72	857.7	737.74	730.02	356.24	662.07	467.28	891.29	1081.52	920.47	812.23	1045.29	789.79	836.99	866.77	681.55	XM_022788886.1	0.0146016	5.21164	0.900966	1
XM_022788888.1	1995.3	1770.86	1896.13	1333.2	641.68	1407.58	1397.25	1152.82	1552.66	1159.25	1404.21	2016.36	1422.88	1336.79	1937.98	1440.92	XM_022788888.1	0.297635	6.15692	0.0396998	0.749249
XM_022788889.1	199.7	312.14	164.7	174.12	232.32	180.42	57.82	327.18	270.34	285.75	173.52	348.22	139.12	318.21	184.02	231.72	XM_022788889.1	0.177025	3.46129	0.567364	1
XM_022788890.1	562.31	401.51	568	515.22	288	432.23	341.51	592.26	505.12	470.98	612.7	699	707.1	625	633.37	472.83	XM_022788890.1	0.0229861	4.63885	0.810368	1
XM_022788891.1	1061	1344	1494	1357	603	1210.11	1021	1667	2175	1633	1772	2093	1717	1593	1823	1640	XM_022788891.1	-0.201338	6.14389	0.0255458	0.694246
XM_022788892.1	540.2	483	497.91	520.79	363	584	485	738	686	557.93	778.94	816.75	753.17	768	744.92	600	XM_022788892.1	-0.0404046	4.88035	0.693293	1
XM_022788898.1	1222.93	1772.28	1941.72	1994.53	616.65	1155.72	1103.84	1836.82	1244.28	1376.15	1662.75	2990.18	2008.45	1850.08	1890.71	1469.26	XM_022788898.1	0.0529714	6.25609	0.741893	1
XM_022788899.1	10.69	16.49	0	33.78	0	29.77	20.49	41.74	29.88	30.02	23.3	0	21.9	0	17.63	16.17	XM_022788899.1	0.40757	-0.0444236	0.683776	1
XM_022788900.1	9.27	5.46	22.28	17.01	8.1	7.27	14.74	12.2	9.08	16.42	19.63	19.93	27.48	20.88	6.04	11.82	XM_022788900.1	-0.0593457	-0.384063	0.892473	1
XM_022788901.1	704.73	636.54	754.72	614.99	433.9	586.73	559.26	849.8	1149.92	711.58	823.37	1008.07	861.52	713.12	903.96	914.18	XM_022788901.1	-0.077909	5.17852	0.450191	0.998047
XM_022788902.1	1653	1274	1665	1369	828	1239	990	1678	1325	1153	1611	1813	1540	1680	1653	1361	XM_022788902.1	0.192883	6.08579	0.00879349	0.572926
XM_022788903.1	1705	1395	1765	1482	788	1566	1075	1844	2464	1761	2177	2026	1949	2045	2120	1791	XM_022788903.1	-0.128097	6.35625	0.0585797	0.796476
XM_022788904.1	2503.81	2580.53	3267.68	2863.36	1475.33	2653.12	2193.03	3141.59	4468.64	3423.51	3600.2	3999.77	4084.34	3948.98	4004.27	3242.78	XM_022788904.1	-0.198552	7.23618	0.00282146	0.465468
XM_022788905.1	885.82	963.77	1303.55	1053.75	435.32	934.8	765.24	1404.98	1486.13	1406.07	1485.19	1269.26	1223.3	1353.43	1405.3	1280.99	XM_022788905.1	-0.156143	5.77171	0.141904	0.908654
XM_022788906.1	38.82	74.78	103.2	191.21	78.68	76.86	249.17	103.32	250.33	148.35	0	280.7	167.21	185.35	95.42	43.76	XM_022788906.1	0.153303	2.67772	0.812253	1
XM_022788907.1	1871.55	1186.2	1677.93	1155.95	755.67	1319.52	927.56	1780.2	1510.36	1532	1562.77	1855.85	1375.15	1334.9	1028.24	1106.91	XM_022788907.1	0.275922	6.03016	0.013599	0.642348
XM_022788908.1	0	27.57	30.88	35.72	0	0	0	18.11	43.73	40.77	0	49.2	0	60.09	0	0	XM_022788908.1	-0.507011	-0.0725894	0.776397	1
XM_022788910.1	15.45	0	127.68	53.09	14.52	0	0	37.88	59.33	72.97	0	208.85	119.11	0	42.99	70.33	XM_022788910.1	-0.94579	1.2238	0.46841	1
XM_022788911.1	82.33	149.31	252.44	241.68	64.85	274.96	116.29	317.15	580.83	261.16	246.2	302.68	387.66	307.05	268.86	361.72	XM_022788911.1	-0.535278	3.60007	0.0471516	0.778367
XM_022788912.1	39.09	53.99	11.32	20.05	36.99	32.02	0	21.02	67.19	46.75	37.14	136.89	0	81.46	34.56	9.27	XM_022788912.1	-0.405206	0.93543	0.616061	1
XM_022788913.1	54.05	187.76	67.49	106.99	0	96.4	254	272.91	284.9	109.95	152.31	45.12	69.28	237.87	155.4	219.62	XM_022788913.1	0.0387076	2.80213	0.95357	1
XM_022788914.1	35.96	27.49	70.07	30.27	0	36.04	13.84	13.11	39.81	13.62	46.77	49.08	13.49	49.35	11.15	49	XM_022788914.1	0.0225944	0.607234	0.982046	1
XM_022788916.1	124.16	54.58	0	221.77	68	21.49	132.97	81.87	113.61	0.88	288.93	150.37	126.98	0.15	202.3	97.95	XM_022788916.1	0.0202143	2.35436	0.983949	1
XM_022788918.1	802.7	635.82	706.65	638.58	420.7	688.93	392.41	749.26	524.26	651.05	856.64	888.9	770.94	710.74	874.97	584.92	XM_022788918.1	0.160842	5.02301	0.178862	0.930022
XM_022788919.1	33.21	89.71	0	0	0	0	0	98.54	57.66	0	104.63	40.99	30.72	86.4	147.07	74.78	XM_022788919.1	-1.04084	1.13852	0.472571	1
XM_022788920.1	0	0	67.39	0	50.15	227.46	57.69	81.36	82.81	100.28	0	0	0	68.08	0	0	XM_022788920.1	1.30065	1.30399	0.518075	1
XM_022788922.1	382.43	293.02	445.29	293.12	102.86	202.76	223.46	150.88	184.62	547.02	290.88	553.64	454.28	219.04	384.28	344.9	XM_022788922.1	-0.171556	3.9059	0.542764	1
XM_022788923.1	10.34	0	46.33	0	10.13	0	20.75	41.4	61.58	18.8	30.4	41.39	60.8	33.42	29.36	0	XM_022788923.1	-0.735868	0.281087	0.45365	0.998706
XM_022788924.1	0	126.13	0	0	43.3	32.29	0	124.89	29.93	1.57	138.29	0	65.24	105.66	10.04	0	XM_022788924.1	0.358838	1.0842	0.826775	1
XM_022788925.1	0	0	4.18	127.05	2.75	26.72	0	0	113.76	0	14.46	65.34	182.3	32.74	37.99	101.32	XM_022788925.1	-1.41577	1.04262	0.310334	0.977036
XM_022788926.1	127.62	73.58	108.17	0	63.6	69.78	108.04	148.2	0	118.92	137.98	123.04	4.53	91.46	48.23	35.83	XM_022788926.1	0.705284	1.98298	0.40257	0.995318
XM_022788927.1	48.65	36.55	72.27	62.92	24.34	65.08	54.29	69.91	79.78	73.99	78.1	72.84	65.43	92.37	82.11	80.14	XM_022788927.1	-0.171578	1.67836	0.405819	0.995318
XM_022788929.1	667	547	684	600	393	467	415	673	730	648	791	826	762	790	709	587	XM_022788929.1	-0.00863529	4.9323	0.932695	1
XM_022788930.1	125.2	86	118.43	85.45	76.34	100.81	88.05	142.77	91.08	103.82	140.06	82.1	92.44	126.92	152.03	89.59	XM_022788930.1	0.283636	2.38527	0.162947	0.924815
XM_022788931.1	43.43	40.43	0	25.03	39.66	59.32	13.06	22.54	52.15	39.26	44.26	46.96	84.79	47.94	62.15	7.65	XM_022788931.1	-0.146724	0.984571	0.819898	1
XM_022788932.1	19.37	3.57	11.33	17.32	21	7.87	22.74	31.69	22.43	15.92	45.68	14.74	19.76	27.14	25.82	40.76	XM_022788932.1	-0.230573	0.188968	0.621113	1
XM_022788935.1	50	47	65	50	38	52	34	72	74	51	78	76	81	81	73	64	XM_022788935.1	-0.121157	1.58094	0.524061	1
XM_022788936.1	1005.15	1080.11	1208.8	1013.32	498.2	914.83	809.06	1248.12	1426.43	1106.32	1147.96	1629.08	1291.82	1090.49	1215.5	1077.46	XM_022788936.1	0.0115148	5.7094	0.892309	1
XM_022788937.1	632.53	696.22	828.41	629.53	386.73	797.18	509.4	811.7	1069.58	931.31	643.7	1067.34	728.65	986.27	1012.28	863.61	XM_022788937.1	-0.0961484	5.21897	0.439083	0.996378
XM_022788938.1	26.81	61.15	31.33	50.52	49.49	53.06	54.61	105.74	106.62	143.73	109.09	160.55	163.24	52.5	52.33	40.64	XM_022788938.1	-0.499482	1.91458	0.181892	0.930022
XM_022788939.1	453.66	344.62	540.27	501.95	212.78	321.33	371	540.58	434.8	374.96	803.21	507.11	532.54	568.23	412.89	395.76	XM_022788939.1	0.074753	4.43408	0.619238	1
XM_022788941.1	419.68	240.82	296.62	295.19	213.36	334.67	281.3	315.54	411.83	385.18	351.56	357.93	338.2	404.69	294.07	272.6	XM_022788941.1	0.162266	3.97888	0.260944	0.964024
XM_022788942.1	232.32	203.18	277.38	241.81	113.64	183.33	106.7	335.46	270.17	162.82	373.44	339.07	265.8	344.31	378.93	242.4	XM_022788942.1	-0.134844	3.56724	0.443087	0.996404
XM_022788943.1	23.39	29.98	28.47	28.91	10.56	21.03	26.13	34.04	26.92	31.55	26.68	44.4	32.61	48.56	29.23	25.6	XM_022788943.1	-0.0165607	0.556259	0.959179	1
XM_022788944.1	240.2	260.3	315.77	227.99	118.16	161.5	201.98	277.31	185.47	159.88	249.47	281.56	282.52	254.18	209.88	240.27	XM_022788944.1	0.323276	3.46453	0.0394812	0.749249
XM_022788945.1	50.41	41.71	85.76	80.11	25.28	62.46	26.89	80.65	78.61	62.57	45.85	81.03	81.86	70.26	54.89	77.13	XM_022788945.1	0.0417768	1.60082	0.893605	1
XM_022788946.1	1165	862	1174	845	589	917	732	1196	1366	990	1235	1437	1340	1199	1136	1030	XM_022788946.1	-0.00128961	5.66634	0.991099	1
XM_022788947.1	0	92.87	65.52	22.94	73.1	54.01	162.38	113.07	162.38	25.03	66.18	279.81	118.55	84.35	169.3	238.43	XM_022788947.1	-0.447674	2.38511	0.500425	1
XM_022788948.1	428	407.17	474.33	347.63	322	398	328.38	501	649	438	519.22	628.61	578.44	487.53	506	497.86	XM_022788948.1	-0.0218182	4.48711	0.860684	1
XM_022788949.1	142.79	77.43	189.15	336.91	0	0	272.59	237.2	243.75	266.34	269.92	328.56	129.43	301.18	139.73	167.66	XM_022788949.1	-0.230059	3.17309	0.769252	1
XM_022788950.1	51.59	0	149.1	0	0	29.97	0	29.3	28.58	119.24	21.83	67.07	51.91	98.04	94.44	0	XM_022788950.1	-0.759797	1.09326	0.550928	1
XM_022788951.1	106.34	176.93	208.3	208.67	103.73	91.73	82.27	52.18	506.09	257.46	172.58	232.97	169.28	130.53	0	345.33	XM_022788951.1	-0.421908	3.08987	0.500863	1
XM_022788952.1	1303.27	1232.78	1195.93	1132.49	703.17	1324.28	760.76	1517.25	1786.19	1276.94	1662.49	1387.59	1563.83	1391.89	1937.54	1367.58	XM_022788952.1	-0.0613115	5.99119	0.554654	1
XM_022788953.1	2947	2160	2636.87	2555	1463	2287	1924	2822	3347	2825	3474	3558	3005	3362	3116	2802	XM_022788953.1	-0.0602197	7.03019	0.301887	0.974
XM_022788954.1	473.18	332.66	413.76	342.18	189.46	342.38	303.18	446.26	423.16	329.29	453.44	485.34	428.82	465.36	416.7	380.27	XM_022788954.1	0.120372	4.20943	0.203288	0.940438
XM_022788955.1	14.82	21.34	33.37	29.82	5.54	19.62	44.82	4.74	40.84	50.71	48.56	10.66	17.18	28.64	25.3	18.73	XM_022788955.1	-0.0803301	0.427143	0.887249	1
XM_022788956.1	1086.07	1139.35	1298.31	1213.21	487.92	1219.41	1015.74	1630.11	2092.3	1421.54	1621.29	1919.44	1717.34	1405.95	1521.05	1597.7	XM_022788956.1	-0.191111	6.02844	0.0580947	0.796476
XM_022788958.1	1958.93	1769.65	2181.69	1783.79	1073.08	1796.59	1413.26	2639.89	2501.7	2009.46	2377.71	2780.56	2374.66	2201.05	2476.95	1951.3	XM_022788958.1	0.0177341	6.61596	0.759773	1
XM_022788960.1	518.22	501.88	456.82	457.53	214.34	465.93	351.67	571.05	635.72	529.93	656.74	817.26	646.88	553.84	590.84	530.49	XM_022788960.1	-0.114976	4.63933	0.22626	0.952474
XM_022788961.1	11.24	17.5	53.83	63.11	6.4	0	17.51	23.98	29.37	37.83	83	52.06	52.71	33.95	13.6	22.75	XM_022788961.1	-0.417866	0.648287	0.473166	1
XM_022788962.1	45.54	22.63	35.35	0	28.19	17.48	33.82	35.38	48.91	29.23	40.26	28.49	59.53	66.21	51.55	42.62	XM_022788962.1	-0.32255	0.87076	0.50997	1
XM_022788963.1	188.2	139.37	201.68	146.02	99.76	154.44	133.81	144.29	196.25	122.63	192.13	187.94	154.51	183.34	212.46	156.15	XM_022788963.1	0.173197	2.98083	0.245038	0.956805
XM_022788964.1	96.88	111.52	123.51	78.97	57.55	99.13	72.45	86.24	79.26	71.69	119.09	108.5	148.14	121.27	118.7	73.92	XM_022788964.1	0.184818	2.25235	0.359748	0.98491
XM_022788965.1	28.61	27.69	4.82	10.4	5.16	12.83	12.32	22.65	36.81	19.35	30.38	12.42	7.56	29.47	15.63	23.08	XM_022788965.1	-0.136071	-0.03788	0.766888	1
XM_022788966.1	93.31	84.42	73	79.6	39.53	42.59	59.42	113.82	76.68	51.33	132.4	202.14	92.79	66.91	88.21	72.85	XM_022788966.1	-0.0182696	2.02009	0.953866	1
XM_022788967.1	0	30.83	25.67	41.37	0	0	29.62	0	0	0	15.78	17.39	44.56	40.47	0	11.02	XM_022788967.1	0.409989	-0.212161	0.787802	1
XM_022788968.1	468	330.59	343.76	442.97	201.68	385.97	307.37	412.95	511.35	473.69	446.64	379.14	593.96	446.6	453.32	437.29	XM_022788968.1	-0.00535085	4.30818	0.968976	1
XM_022788969.1	0	9.41	107.24	47.03	95.32	44.03	24.63	127.05	183.65	160.31	154.36	194.86	26.04	119.4	165.68	58.71	XM_022788969.1	-0.76154	2.16168	0.254766	0.960534
XM_022788970.1	769.74	568.6	740.69	691.08	378.61	883.53	472.62	880.14	1142.33	1050.36	1092.23	1219.09	1032.77	902.75	953.77	756.98	XM_022788970.1	-0.229353	5.30452	0.0242853	0.690738
XM_022788971.1	347.65	306.99	359.41	463.37	243.96	243.13	331.63	608.32	513.12	447.98	477.06	361.76	623.07	402.29	429.76	490.83	XM_022788971.1	-0.00241604	4.3138	0.991341	1
XM_022788972.1	103.08	179.62	189.25	140.47	63.1	116.75	129.48	195.35	278.97	253.58	171.74	210.29	171.17	182.74	175.15	155.83	XM_022788972.1	-0.163001	3.0113	0.42304	0.995318
XM_022788973.1	234.53	189.79	323.64	232.08	84.33	147.59	177.28	457.2	19.59	82.08	140.97	237.86	25.99	488.21	302.32	181.36	XM_022788973.1	0.635071	3.31277	0.205534	0.944141
XM_022788974.1	37	40	57	25	21	54	38	47	41	36	58	45	54	48	58	44	XM_022788974.1	0.105613	1.12469	0.663346	1
XM_022788976.1	2023.86	1939.05	2183.82	1914.52	1192.94	2022.46	1370.39	2449.35	2612.33	1978.56	2732.28	2775.68	2343.91	2444.63	2390.82	1790.71	XM_022788976.1	0.0477855	6.6576	0.443228	0.996404
XM_022788977.1	548.14	502.95	656.18	365.48	283.06	334.54	387.61	582.65	556.67	585.44	675.72	654.32	814.09	677.37	580.18	678.29	XM_022788977.1	-0.149282	4.71377	0.26658	0.965094
XM_022788978.1	27.86	36.05	16.33	16.86	53.84	39.51	45.6	40.88	41.61	22.07	31.01	40.97	47.09	72.64	47.66	25.25	XM_022788978.1	0.294056	0.98908	0.447129	0.997386
XM_022788979.1	61.92	21.79	105.36	23.07	0	30.4	6.41	52.11	40.05	37.06	80.74	37.2	32.81	14.86	58.62	42.61	XM_022788979.1	0.00635322	0.933915	1	1
XM_022788981.1	38.27	82.65	113.05	44.85	17.03	38.3	24.68	59.26	21.8	67.99	37.17	47.4	49.31	53.06	56.68	24.93	XM_022788981.1	0.524277	1.26482	0.145449	0.910368
XM_022788984.1	33.03	13.4	9.12	11.04	17.44	7.58	8.99	15.34	11.33	16.58	9.08	13.93	25.45	29.33	12.54	19.66	XM_022788984.1	0.155116	-0.205577	0.700901	1
XM_022788986.1	605	569	702	628	317	549	446	780	771	654	782	932	684	740	642	603	XM_022788986.1	0.0337735	4.94014	0.666182	1
XM_022788987.1	690.95	613.99	872.87	753.67	351.02	695.8	619.04	1002.97	931.3	1054.17	955.36	1122.01	828.18	837.75	877.89	783.05	XM_022788987.1	-0.0449138	5.259	0.65519	1
XM_022788993.1	543.42	0	313.95	224.91	122.76	262.82	59.81	701.41	0	136.37	483.26	207.68	280.84	0	227.35	340.64	XM_022788993.1	0.64546	3.52498	0.546693	1
XM_022788995.1	833.54	1264.5	1468.63	1098.14	336.31	987.12	1319.86	2008.77	1098.49	930.56	1128.01	2512.75	1580.65	1589.02	1210.62	932.04	XM_022788995.1	0.132072	5.88439	0.539345	1
XM_022788996.1	77.78	54.36	79.08	74.47	29.96	106.9	43.27	63.77	32.9	60.84	107.46	94.59	56.51	65.19	55.43	59.02	XM_022788996.1	0.358251	1.70229	0.184073	0.930022
XM_022788997.1	6.95	13.5	19.42	14.94	1.91	14.97	12.33	22.83	34.86	19.69	14.53	36.41	4.51	17.98	14.95	20.32	XM_022788997.1	-0.270359	-0.202896	0.506602	1
XM_022788999.1	1432	1155	1294	1241	698	1245	1095	1584	1515	1210	1611	1741	1548	1614	1652	1286	XM_022788999.1	0.059573	6.0211	0.34313	0.982419
XM_022789000.1	3954.75	3069.31	4170.07	3850.15	2309.15	3565.53	2799.65	4310.68	4479.22	3839.7	4730.97	5627.66	4504.49	4817.73	4645.81	3953.35	XM_022789000.1	0.000742572	7.578	0.984884	1
XM_022789001.1	105.25	123.69	115.93	81.85	57.85	136.47	87.35	111.32	180.78	112.3	196.03	129.34	110.51	116.27	183.19	133.65	XM_022789001.1	-0.118783	2.57001	0.561223	1
XM_022789002.1	10995	9416	10978	9357	5738	9403	7744	12119	14632	10798	12840	14779	11437	12621	13155	10334	XM_022789002.1	-0.0279611	9.02101	0.620594	1
XM_022789004.1	45.45	368.78	147.64	68.37	111.74	268.83	140.25	184.02	460.69	488.14	253.54	221.96	316.59	196.68	134.39	296.51	XM_022789004.1	-0.430778	3.47931	0.29345	0.971942
XM_022789005.1	1089.55	845.22	1287.36	1195.63	537.26	913.17	850.75	1389.98	1768.31	1045.86	1368.46	1795.04	1507.41	1378.32	1538.61	1353.49	XM_022789005.1	-0.167244	5.85526	0.0492167	0.779322
XM_022789006.1	1739	1301	1703	1610	907	1565	1343	1691	1714	1524	2035	2274	2188	1892	1895	1559	XM_022789006.1	0.0427102	6.31943	0.541994	1
XM_022789007.1	3126.28	2447	3612.39	2556.26	1783.04	2494.04	2129.2	3375.66	3360.77	2716.15	3528.63	3976.39	3242.99	3196.77	3436.24	3113.01	XM_022789007.1	0.074856	7.15594	0.234608	0.955464
XM_022789008.1	745.06	639.58	873.83	777.8	460.16	589.41	465.01	855.59	805.2	825.02	794.02	1060.18	783.6	894.51	904.9	698.26	XM_022789008.1	0.052641	5.17555	0.566351	1
XM_022789009.1	85.82	71.42	88.97	91.07	14.84	105.59	89.99	194.46	206.72	36.98	148.95	84.67	115.81	64.22	7.05	71.38	XM_022789009.1	0.348475	2.12968	0.466147	1
XM_022789011.1	1097.35	1273.12	1177.35	1047.22	504.47	1156.25	851.32	1443.64	1755.31	1224.97	1348.63	1606.78	1492.33	1426.67	1342.69	1198.35	XM_022789011.1	-0.0473848	5.87213	0.594652	1
XM_022789012.1	2566.65	2137.88	2932.65	2136.78	1421.53	2283.75	1903.68	2684.36	2947.69	2209.03	2945.37	3313.22	2820.67	3151.33	3055.31	2338.65	XM_022789012.1	0.0511642	6.91756	0.378591	0.994029
XM_022789013.1	2589.64	2705.17	2934.35	2791.7	1228.41	3091.06	1782.95	3838.6	4206.83	3147.84	4774	4193.58	3664.07	3492.51	3471.17	3052.8	XM_022789013.1	-0.160381	7.2109	0.0924639	0.848888
XM_022789014.1	407.02	380.3	380.6	467	241.48	451.42	258.23	514	547.34	446.23	424.7	441.74	671	519	371.72	526.7	XM_022789014.1	0.0161113	4.39454	0.916805	1
XM_022789015.1	44.97	26.84	30.28	48.44	7.79	0	17.02	20.33	15.13	36.71	7.82	50.37	41.87	51.75	36.4	32.97	XM_022789015.1	-0.154499	0.545949	0.789728	1
XM_022789017.1	18.21	0	0	42.91	0	0	11.82	40.57	0	9.6	33.04	30.45	32.34	0	52.16	11.28	XM_022789017.1	-0.292232	-0.168864	0.826556	1
XM_022789018.1	13.47	76.53	19.21	25.25	24.15	69.94	41.99	40.31	22.96	0	48.29	19.15	11.09	33.29	39.99	20.19	XM_022789018.1	1.13567	0.756879	0.0483156	0.779322
XM_022789019.1	2621.68	1651.16	2677.56	1720.7	1469.17	1882.58	2235.99	2399.2	1877.74	1577.61	1944.15	2810.7	2266.63	2759.45	2652.56	1934.05	XM_022789019.1	0.307105	6.69884	0.016023	0.666398
XM_022789020.1	15608	15165.5	17551	15060	7371.18	15557.5	11968.2	17716.9	21478.6	18274	19172.6	22861.3	20225	19626	18977	16989	XM_022789020.1	-0.0751711	9.65002	0.226248	0.952474
XM_022789021.1	0	188.46	0	0	91.82	94.51	89.75	107.11	91.37	0	187.38	422.74	0	0	0	0	XM_022789021.1	0.41784	1.96211	0.84319	1
XM_022789022.1	100	94	127	89	57	88	61	74	137	94	113	138	119	109	128	107	XM_022789022.1	-0.0677427	2.29748	0.709213	1
XM_022789023.1	2532	2324	3022	2189	1082	1888	1614	2717	1602	1861	2065	3739	3323	2711	2749	1603	XM_022789023.1	0.193984	6.76673	0.18374	0.930022
XM_022789025.1	7121.92	6873.07	7440.26	6981.41	2687.14	7645.99	5441.23	8692.55	9211.57	7624.66	9036.61	10699.7	9712.26	8697.41	9972.56	8746.82	XM_022789025.1	-0.126279	8.52933	0.165794	0.925638
XM_022789026.1	202.6	161.54	264.24	164.34	115.53	224.96	137.22	253.77	292.87	161.98	249.9	313.35	190.73	228.3	279.1	179.84	XM_022789026.1	0.0660256	3.34012	0.654981	1
XM_022789027.1	223.07	173.78	171.49	78.23	108.99	147.14	127.58	191.3	339.35	252.48	182.38	219.23	184.6	246.61	183.33	228.38	XM_022789027.1	-0.21065	3.19101	0.335512	0.982419
XM_022789028.1	134.02	127.89	182.38	120.73	38.08	123.13	54.32	124.52	205.43	118.92	214.13	152.82	62.27	148.29	103.87	139.53	XM_022789028.1	-0.012608	2.59499	0.95874	1
XM_022789029.1	74.93	46.81	79.39	19.56	60.28	32.09	15.61	21.41	52.01	46.66	60.47	51.41	46.2	59.59	64.71	45.82	XM_022789029.1	0.15499	1.29848	0.68077	1
XM_022789030.1	467.37	303.98	347.51	534.14	382.12	501.69	362.28	568	579.34	401.95	654.12	581.19	652.2	536.2	652.98	534.43	XM_022789030.1	0.0126485	4.59736	0.930003	1
XM_022789031.1	326	241	341	339	195	254	245	408	368	438	441	360	310	318	364	308	XM_022789031.1	0.0584989	3.97754	0.675305	1
XM_022789032.1	229.56	320.13	243.18	247.61	100.87	260.3	167.65	470.81	308.57	258.12	314.18	418.36	319.27	283.31	247.49	108.24	XM_022789032.1	0.21721	3.65831	0.317991	0.979084
XM_022789033.1	108.44	83.87	192.82	103.39	60.13	78.7	105.35	51.19	207.43	38.88	68.82	166.64	187.73	158.69	201.51	253.76	XM_022789033.1	-0.326326	2.621	0.363606	0.987344
XM_022789034.1	60.07	59.89	52.77	61.14	27.76	51.26	45.82	99.52	150.88	80.56	111.78	132.63	85.68	90.13	89.46	78.18	XM_022789034.1	-0.465453	1.90686	0.0235626	0.690738
XM_022789035.1	68.37	85.15	155.89	38.38	45.52	56.76	51.25	48.9	94.05	45.69	57.56	125.83	119.63	98.28	105.36	112.6	XM_022789035.1	-0.0834926	1.97734	0.793928	1
XM_022789036.1	265.08	214.93	332.74	300.36	112.43	319.01	154.77	403.45	632.55	335.34	391.38	662.29	463.74	540.59	311.44	327.18	XM_022789036.1	-0.445739	4.04068	0.0095965	0.583443
XM_022789037.1	644.54	681.3	680.86	652.48	506.72	840.22	584.12	720.28	938.26	555.79	1079.41	1111.28	637	1015.23	1060.09	732.98	XM_022789037.1	0.00114076	5.2118	0.988175	1
XM_022789038.1	207.51	133.11	235.47	147.72	111.1	236.51	177.04	211.62	283.24	283.05	248.49	240.42	239.35	246.28	288.07	190.34	XM_022789038.1	-0.0936854	3.37631	0.564651	1
XM_022789039.1	1153.63	1060.73	1991.52	1171.91	313.29	1219.61	843.07	1370.63	894.86	798.61	1022.38	1970.1	1907.44	1270.33	1080.32	621.29	XM_022789039.1	0.279897	5.76257	0.198418	0.937862
XM_022789041.1	71.67	23.72	31.94	35.16	4.86	63.71	24.6	4.46	32.86	16.46	64.26	98.87	68.35	34.72	35.58	40.96	XM_022789041.1	-0.205396	0.968387	0.682465	1
XM_022789042.1	255.33	202.3	334.24	247.84	115.48	270.92	169.56	288.19	147.36	181.61	238.54	388.93	336.14	247.13	250.77	135.48	XM_022789042.1	0.344183	3.50203	0.0705459	0.818335
XM_022789043.1	358.88	127.79	381.75	322.33	179.28	149	212.55	327.41	292.08	154.22	428.57	218.94	449.4	187.9	231.34	341.17	XM_022789043.1	0.202019	3.7093	0.443665	0.996404
XM_022789044.1	342	276	319	323	159	215	215	230	446	264	280	419	303.73	264	287.72	384	XM_022789044.1	0.0349148	3.82099	0.832643	1
XM_022789046.1	29.15	18.79	44.69	98.56	9.4	29.43	9.84	39.57	73.28	19.52	39.61	55.81	0	68.17	57.77	9.21	XM_022789046.1	0.139004	0.863298	0.827578	1
XM_022789048.1	24.6	25.07	30.06	38.41	0	18.89	36.76	70.88	63.01	58.04	13.11	24.98	24.35	31.05	25.96	44.18	XM_022789048.1	0.0306407	0.719157	0.973821	1
XM_022789049.1	281.44	0.12	414.52	192.52	75.95	0	71.56	457.33	157.53	115.01	0	198.15	67.28	0	37.23	160.28	XM_022789049.1	1.23762	2.72939	0.307032	0.975809
XM_022789050.1	492.24	634.04	634.04	625.05	435.87	617.76	427.64	796.06	936.6	727.32	827.77	944.12	1014.01	879.06	920.26	902.59	XM_022789050.1	-0.226759	5.12526	0.0415033	0.762171
XM_022789051.1	90.61	18.27	103.06	68.99	53.22	18.38	23.6	109.15	90.51	71.9	55.42	52.39	186.35	56.2	90.43	87.14	XM_022789051.1	-0.180735	1.81938	0.661881	1
XM_022789052.1	198.6	101.73	100.66	89.7	0	73.55	57.77	75.06	68.1	103.66	98.38	115.3	91.83	103.26	104.85	58.57	XM_022789052.1	0.195704	2.09336	0.682189	1
XM_022789053.1	0	0	13.2	6.83	5.9	7.88	22.23	56.59	13.37	6.81	19.38	6.05	13.15	18.45	26.26	0	XM_022789053.1	0.452499	-0.463842	0.59891	1
XM_022789054.1	1007.55	898.32	1022.76	1141.25	477.39	875.56	870.65	1487.97	1469.62	1472.18	1440.31	1488.77	1643.17	1550.94	1402.08	1190	XM_022789054.1	-0.226866	5.82803	0.0199975	0.685677
XM_022789055.1	612.45	577.68	853.24	368.75	313.61	629.44	436.35	666.03	824.38	464.82	461.69	832.23	559.83	563.06	549.92	516	XM_022789055.1	0.278745	4.78011	0.0530174	0.788224
XM_022789056.1	6612	5015	6603	5364	3447	4945	3741	6175	5620	4439	7303	7371	6744	7324	6775	5466	XM_022789056.1	0.0994056	8.10428	0.236271	0.955464
XM_022789057.1	2859	2696	3220	3113	1420	2838	2303	3486	4662	3745	4222	4472	3894	3750	3868	3484	XM_022789057.1	-0.181704	7.30444	0.00420225	0.528775
XM_022789058.1	0	203.35	0	330.28	106.96	223.16	108.35	0	172.87	504.51	439.13	312.37	190.06	441.73	306.42	0	XM_022789058.1	-0.776583	3.30954	0.531562	1
XM_022789059.1	49.52	9.97	21.95	35.63	15.49	14.13	53.17	29.51	44.13	8.56	30.71	39.22	25.32	5.98	23.41	48.95	XM_022789059.1	0.432301	0.565057	0.367357	0.988757
XM_022789060.1	111.32	83.12	142.25	119.35	48.18	173.12	100.87	279.35	268.75	106.87	146.71	258.39	169.87	124.41	182.74	154.39	XM_022789060.1	-0.0749881	2.84492	0.759603	1
XM_022789061.1	46.2	13.9	28.91	7.8	0	27.62	0	51.33	17.77	25.16	59.03	46.73	23.18	22.13	66.9	46.64	XM_022789061.1	-0.604292	0.52524	0.347136	0.982628
XM_022789062.1	1459.1	872.02	1658.82	1327.58	681.1	1060.35	1109.35	1368.29	2525.06	1168.57	1769.54	2040.35	1223.35	1244.77	1439.4	1701.59	XM_022789062.1	-0.0815734	6.05399	0.570478	1
XM_022789063.1	251.45	249.54	318.59	252.25	218.35	336.8	166.79	278.94	432.71	309.27	303.98	473.69	260.77	352.6	368.12	391.88	XM_022789063.1	-0.0784002	3.89312	0.643251	1
XM_022789064.1	750.41	269.45	479.49	567.38	162.87	471.97	338.82	526.57	979.58	473.57	827.03	754.62	420.52	417.11	360.43	504.55	XM_022789064.1	-0.0597973	4.59169	0.790514	1
XM_022789065.1	209.88	149.71	197.94	172.15	91.41	170.11	133.37	165.46	191.52	188.35	250.15	185.79	254.52	274.14	232.76	174.21	XM_022789065.1	-0.0688985	3.18005	0.65325	1
XM_022789066.1	22.41	10.94	15.32	0	31.14	9.24	0	20.44	22.03	0	28.26	27.38	18.93	20.27	43.13	22.56	XM_022789066.1	-0.189899	-0.0456087	0.834576	1
XM_022789067.1	30.71	28.35	26.74	22.85	22.45	34.65	19.63	39.1	38.46	13.65	32.58	36.83	13.55	24.59	22.11	19.22	XM_022789067.1	0.570747	0.463328	0.0367797	0.73957
XM_022789068.1	62.69	95.19	23.17	0	0	0	93.62	0	0	0	0	0	127.98	32.25	26.31	157.66	XM_022789068.1	0.028222	1.02532	0.991136	1
XM_022789070.1	2086.38	2286.76	2606.56	2477.04	1147.49	2398.84	1727.99	2935.88	3617.01	2593.04	3277.54	3771.64	3208.93	3060.6	2835.77	2814.94	XM_022789070.1	-0.140732	6.9687	0.0431238	0.771257
XM_022789071.1	3116.82	2342.53	2733.36	2422.75	1396.69	2422.16	2080.88	2986.89	3143.61	2906.89	2939.44	3043.79	3260.33	3005.5	3257.03	2469.06	XM_022789071.1	0.0697195	7.01376	0.317525	0.979084
XM_022789073.1	641.46	565.18	654.87	556.78	313.41	616.97	549.82	814.46	720.72	538.01	845.8	870.74	846.94	905.78	694.26	578.28	XM_022789073.1	0.033322	4.98242	0.729892	1
XM_022789074.1	56.93	73.47	68.2	93.22	40.59	45.46	53.18	80.56	86.52	48.13	111.2	159.26	125.34	64.78	81.04	78.76	XM_022789074.1	-0.148028	1.9189	0.555696	1
XM_022789075.1	26.61	0.36	24.94	0	0	25.57	0	5.98	15.76	52.86	0	0	51.72	2.44	43.7	9.96	XM_022789075.1	-0.924585	-0.250532	0.476573	1
XM_022789076.1	136.88	319.33	200.31	138.19	50.09	236.84	177.47	267.67	540.6	162.48	273.87	398.48	335.68	201.02	386.04	286.06	XM_022789076.1	-0.384818	3.56891	0.165197	0.925638
XM_022789078.1	382.98	280.15	512.88	270.92	168.07	217.05	325.82	496.84	570.94	452.55	364.36	641.85	515.97	654.49	280.1	399.51	XM_022789078.1	-0.189967	4.25213	0.313839	0.978039
XM_022789079.1	559.63	668.18	1046.77	578.16	424.06	806.69	406.44	728.78	784.29	679.35	667.73	839.67	1091.52	628.87	899.88	728.43	XM_022789079.1	0.0931447	5.10135	0.532453	1
XM_022789080.1	974.03	1043.31	1055.07	1567.41	412.8	1233.28	883.22	1270.37	1571.39	1431.54	1219	1701.07	1265.37	1011.64	1122.18	960.02	XM_022789080.1	0.0774766	5.78779	0.608763	1
XM_022789081.1	636.21	618.36	598.28	565.52	364.5	404.96	470.52	873.01	753.37	955.55	1099.15	1009.41	865.15	985.05	941.95	782.04	XM_022789081.1	-0.335001	5.12528	0.00644649	0.550181
XM_022789084.1	6431	4403	6739	5454	3473	4874	3588	6007	3881	2841	6812	6949	5847	6911	6577	4809	XM_022789084.1	0.267452	7.99254	0.0596331	0.796712
XM_022789085.1	0	33.85	41.26	70.34	0	17.74	0	20.97	36.81	20.58	24.31	12.5	46.23	51.59	9.31	0	XM_022789085.1	0.165339	0.263067	0.882137	1
XM_022789086.1	38.37	8.08	18.87	0	0	5.66	20.49	0	13.89	23.37	8.48	0	18.58	18.03	0	0	XM_022789086.1	0.44339	-0.697065	0.728178	1
XM_022789087.1	51.11	77.48	119.39	36.46	26.82	171.52	15.57	215.01	70.62	143.37	190.52	109.37	33.61	59.32	163.18	83.43	XM_022789087.1	0.000937502	2.20534	1	1
XM_022789088.1	1372.47	1482.31	1685.53	1752.66	655.55	1610.84	1208.97	2332.99	2443.18	1983.25	2049.11	2590.33	2037.85	2211.35	1660.55	1961.24	XM_022789088.1	-0.134946	6.40431	0.205998	0.944216
XM_022789089.1	654.9	0	382.25	0	208.8	0	314.05	5.49	0	0	245.08	192.45	395.61	0	402.77	0	XM_022789089.1	0.843132	3.12971	0.675224	1
XM_022789090.1	209.58	239.03	384.1	326.11	93.99	235.01	238.39	331.86	361.29	347.27	267.05	364.78	294.8	269.89	318.18	279.56	XM_022789090.1	0.0577816	3.75564	0.739784	1
XM_022789091.1	127.01	206.95	149.38	142.89	83.04	96.36	123.06	290.75	265.05	181.6	263.14	247.33	165.73	252.63	204.73	190.34	XM_022789091.1	-0.17125	3.13888	0.402582	0.995318
XM_022789092.1	84.26	114.12	25.45	15.81	49.29	0	23.34	19.43	41.3	0	54.44	60.42	108.59	67.05	60.94	45.2	XM_022789092.1	0.114503	1.27683	0.883696	1
XM_022789093.1	42.3	132.18	26.77	33.74	105.51	16.88	47.14	17.5	69.86	48.57	36.88	38.83	0	65.12	96.35	45.23	XM_022789093.1	0.66858	1.49527	0.328237	0.981277
XM_022789094.1	2095.5	1880.96	2085.95	1740.29	1042.35	1961.55	1368.17	2324.38	2043.77	1804.97	2734.37	2706.55	2623.93	2516.55	2293.81	1829.76	XM_022789094.1	0.0226668	6.60574	0.761762	1
XM_022789095.1	454.5	332.04	567.05	320.71	248.65	298.45	249.83	487.62	523.23	434.03	468.63	371.45	316.07	452.45	361.19	487.24	XM_022789095.1	0.140624	4.25522	0.382914	0.994829
XM_022789096.1	644	519	589	525	375	586	493	616	762	604	787	764	712	779	696	610	XM_022789096.1	0.00124263	4.90695	0.973308	1
XM_022789097.1	21060	24308	29840.1	18580.2	8019.69	23112.7	14664.1	19386.6	25148.1	17013.8	19052.7	31058	29180.3	26277.6	22123.2	15221.8	XM_022789097.1	0.150968	9.9783	0.289295	0.971453
XM_022789098.1	1342.96	791.99	774.86	1032.75	490.31	1120.26	614.86	1106.43	1795.9	1603.2	1129.3	1280.98	1021.67	1147.39	1009.8	1092.16	XM_022789098.1	-0.117942	5.6785	0.472057	1
XM_022789100.1	161.15	148.84	121.84	90.41	77.69	136.43	66.79	120.1	313.48	152.98	181.25	226.02	187.98	215.48	168.93	150.87	XM_022789100.1	-0.393636	2.88627	0.0481667	0.779322
XM_022789101.1	265.33	198.43	210.64	268.63	133.79	180.4	182.52	331.67	326.86	272.5	301.07	331.57	307.55	256.78	269.08	294.04	XM_022789101.1	-0.0453955	3.61837	0.735226	1
XM_022789102.1	103.95	177.65	139.79	162.86	60.67	132.44	62.36	187.16	151.5	147.72	115.07	294.57	291.41	142.67	159.98	157.13	XM_022789102.1	-0.143412	2.86869	0.559696	1
XM_022789103.1	2165.64	1686.98	2404.42	1909.18	1361.33	1711.52	1517.22	1850.38	2476.12	2602.42	2557.58	2716.46	2537.49	2476.64	2717.51	1845.57	XM_022789103.1	-0.05349	6.6815	0.574916	1
XM_022789104.1	1357.94	1567.1	1867.32	1582.92	745.52	1632.21	1161.12	1961.68	2731.05	2094.37	2037.03	2733.38	2402.56	2055.44	1849.51	2045.38	XM_022789104.1	-0.232327	6.44179	0.0115267	0.618007
XM_022789105.1	879	541.96	883.35	625.9	468.78	691	576	764.57	728.21	599	926.93	1011.72	777.82	908.82	878.15	761	XM_022789105.1	0.11014	5.16278	0.273269	0.966162
XM_022789108.1	4482	3328	4259	3446	2338	3121	2414	3942	3828	3464	4837	4590	4175	4475	4149	3262	XM_022789108.1	0.121838	7.48082	0.123393	0.885859
XM_022789109.1	790.79	536.76	699.35	614.76	398.38	549.68	475	733.54	654.6	491	851.87	788.51	627.61	687.94	793	671.62	XM_022789109.1	0.168522	4.95203	0.0946984	0.849871
XM_022789112.1	317.59	190.72	304.49	239.28	114.34	293.49	148.85	312.39	330.54	249.96	248.01	335.4	411.1	311.66	347.99	314.92	XM_022789112.1	-0.0654876	3.71662	0.656436	1
XM_022789113.1	0	23.1	71.92	30.05	0	21.83	0	19.67	0	59.89	0	71.99	29.04	0	68.55	21.76	XM_022789113.1	-0.388641	0.351164	0.782925	1
XM_022789114.1	52.46	44.89	54.53	21.43	34.28	44.1	61.86	55.22	94.82	38.49	38.47	38.86	42.2	55.88	40.29	52.9	XM_022789114.1	0.285609	1.28381	0.336597	0.982419
XM_022789116.1	30.28	9.71	48.86	49.66	0	28.1	23.52	32.58	41.16	9.38	30.82	47.8	60.41	27.84	18.96	0	XM_022789116.1	0.258863	0.48046	0.70616	1
XM_022789117.1	271.95	293.3	271.06	246.23	206.38	276.58	238.29	327.72	396.65	354.66	514.52	393.74	322.66	394.45	218.03	311.42	XM_022789117.1	-0.0393896	3.91717	0.820003	1
XM_022789118.1	3324	2847	4024	3143	1455	3118	2052	3912	2452	2115	3004	3827	3410	3509	3413	2514	XM_022789118.1	0.336514	7.15573	0.000496287	0.249795
XM_022789119.1	138	109	133	103	77	89	71	145	125.93	104	130	140	101	108	137	101	XM_022789119.1	0.246544	2.45979	0.119653	0.881958
XM_022789121.1	636	494	690	605	340	539	386	678	526	526	738	681	683	751	623	555	XM_022789121.1	0.151946	4.81525	0.112044	0.871698
XM_022789122.1	131.91	378.17	0	233.48	154.95	197.39	82.36	52.97	486.33	105.87	44.81	338.73	137.65	109.47	288.76	162.9	XM_022789122.1	0.086988	3.15553	0.900028	1
XM_022789123.1	120.27	74.83	264.11	139.56	37.26	201.18	128.42	235.36	267.67	192.76	241.16	193.3	226.72	157.32	172.99	201.2	XM_022789123.1	-0.157973	3.05653	0.529476	1
XM_022789124.1	169.82	0	248.89	150.96	29.79	91.43	141.23	303.67	0	308.37	228.03	187.97	207.63	298.22	155.25	215.9	XM_022789124.1	-0.26708	2.99819	0.740821	1
XM_022789125.1	2474.68	3086.72	3570.29	2716.28	1426.91	3333.97	2308.31	4109.95	4059.27	3148.85	4160.42	4967.65	4872.08	4110.26	3835.44	3325.22	XM_022789125.1	-0.1268	7.33865	0.168839	0.928236
XM_022789126.1	50.09	28.64	39.71	48.26	0	45.71	93.67	75.43	125.63	77.38	76.06	10.37	0	15.24	95.28	120.15	XM_022789126.1	-0.160925	1.47688	0.844932	1
XM_022789128.1	7.63	15.94	6.52	9.26	24.31	8.59	7.06	3.67	7.62	0	0	30.24	25.5	0	24.99	22.99	XM_022789128.1	0.207828	-0.508814	0.812336	1
XM_022789131.1	79.2	42.53	92.34	66.25	26.37	33.32	38.84	55.46	126.72	59.74	135.77	115.31	95.77	70.27	81.57	91.89	XM_022789131.1	-0.480153	1.82838	0.0475937	0.778532
XM_022789132.1	102.85	47.88	76.29	114.91	86.66	99.77	65.67	45.81	209.2	148.18	95.71	209.19	77.72	131.21	77.2	155.54	XM_022789132.1	-0.337496	2.40155	0.299337	0.974
XM_022789134.1	0	8.82	0	37	50.35	37.71	23.38	0	0	0	16.18	0	0	42.94	56.19	0	XM_022789134.1	1.15178	0.0395621	0.536462	1
XM_022789135.1	36.94	0	18.16	0	0	0	0	28.23	0	21.83	34.65	24.48	35.17	0	31.78	0	XM_022789135.1	-0.670332	-0.460603	0.689853	1
XM_022789136.1	773.39	582.48	351	505.91	0	337.34	393.04	605.34	988.96	652.71	277.78	482.9	719.81	507.01	498.96	505.17	XM_022789136.1	-0.0970432	4.56956	0.862799	1
XM_022789137.1	25.91	8.01	56.29	0	22.7	12.22	8.27	22.04	50.95	10	8.65	81.53	50.64	27.99	11.46	10.45	XM_022789137.1	-0.240311	0.319756	0.719217	1
XM_022789138.1	32.25	22.96	24.84	25.73	9.53	21.54	2.83	28.66	21.59	18.62	36.41	18.06	31.75	14.95	7.16	48.77	XM_022789138.1	0.0606364	0.23092	0.911052	1
XM_022789139.1	74	58.23	31.71	58.67	0	41.01	41.66	33.81	26.82	14.58	0	11.23	69.44	0	35.1	3.98	XM_022789139.1	1.4084	0.697202	0.120536	0.88412
XM_022789140.1	154.59	170.61	190.13	203.75	70.93	133.75	153.79	252.02	271.1	196.2	244.34	333.07	236.74	208.06	225.64	223.52	XM_022789140.1	-0.179268	3.26033	0.236891	0.955464
XM_022789141.1	514.93	397.88	513.42	594.61	260.4	598.41	348.17	786.88	1019.49	719.36	849.78	857.52	744.54	777.74	693.61	618.08	XM_022789141.1	-0.286906	4.90154	0.0146081	0.651606
XM_022789142.1	59.58	63.45	71.31	251.84	0	122.17	81.76	130.21	368.35	230.53	79.72	243.24	102.08	50.84	347.74	223.54	XM_022789142.1	-0.78123	2.80238	0.194678	0.936153
XM_022789143.1	27.84	11.13	0	0	19.17	35.59	11.28	50.35	12.07	11.87	25.77	22.63	26.7	13.29	0	23.02	XM_022789143.1	0.590694	-0.0327156	0.479286	1
XM_022789144.1	11.23	125.07	28.33	16.18	0	43.58	62.47	0	25.16	15.3	0	67.21	84.72	25.07	28.26	76.15	XM_022789144.1	0.263418	0.968287	0.794763	1
XM_022789145.1	60.77	21.33	140.33	52.63	24.73	51.06	83.4	56.72	172.18	70.84	124.1	0	115.57	80.33	0	55.26	XM_022789145.1	0.010126	1.74703	0.994572	1
XM_022789146.1	93.95	73.02	113.2	104.4	56.54	74.41	96.27	266.96	219.29	105.95	99.51	124.15	46.58	111.09	192.97	81.14	XM_022789146.1	0.182573	2.46939	0.567051	1
XM_022789147.1	265.4	152.18	176.46	105.75	38.13	150.28	190.41	239.28	348.77	147.98	233.14	218.51	338.11	147.86	204.22	200.88	XM_022789147.1	-0.137044	3.20444	0.605221	1
XM_022789148.1	56.76	0	44.51	0	0	26.84	15.56	0	75.23	87.62	83.42	56.66	94.15	27.59	0	80.91	XM_022789148.1	-1.57545	0.931594	0.186656	0.932258
XM_022789149.1	665.53	713.55	701.91	575	405.09	698.07	475.98	1050.98	751.89	600.31	618.94	957.02	523.45	704.99	878.21	553.04	XM_022789149.1	0.297532	5.02148	0.0179615	0.66815
XM_022789150.1	2061.29	1736.81	2470.49	1833.04	1352.62	1999.4	1479.01	2174.26	2386.69	1748.77	2631.42	2525.23	2045.05	2454.5	2186.31	2016.26	XM_022789150.1	0.140235	6.62632	0.0629566	0.805713
XM_022789151.1	525.82	342.59	312.49	508.42	199.51	404.4	393.69	527.32	511.58	529.26	533.78	660.77	608.72	513.73	635.34	526.56	XM_022789151.1	-0.120915	4.51402	0.380104	0.994642
XM_022789152.1	366.9	278.6	292.02	341.54	84.86	331.2	174.3	414.41	343.73	262.96	478.8	440	565.23	509.76	522.36	286.18	XM_022789152.1	-0.240255	4.03554	0.211702	0.947069
XM_022789153.1	4341.08	4021.64	4916.54	4123.31	2258.09	4542.05	3541.36	5881.92	6936.26	4911.53	6878.25	7025.41	5570.63	5658.05	6043.9	5091.07	XM_022789153.1	-0.144453	7.89948	0.0264215	0.696191
XM_022789154.1	66.26	35.48	18.04	13.52	25.4	38.77	22.13	39.25	70.47	49.86	108.94	52.5	47.51	63.9	26.56	37.33	XM_022789154.1	-0.411781	1.12242	0.263452	0.964056
XM_022789155.1	53.74	33.52	39.96	44.48	40.6	29.23	27.87	48.75	50.53	33.14	46.06	38.5	48.49	27.1	68.44	53.67	XM_022789155.1	0.199501	1.11738	0.460939	1
XM_022789157.1	1710.82	1775.84	2301.99	2021.85	913.94	1659.41	1455.21	2028.51	2454.69	1900.8	2370.2	3217.18	2449.27	2563.19	3111.88	2025.38	XM_022789157.1	-0.156702	6.63137	0.0660018	0.81018
XM_022789158.1	187.09	123.83	154.19	135.89	105.57	110.53	149.06	190.26	185.16	215.12	170.03	237.48	218.87	234.01	205.17	193.47	XM_022789158.1	-0.133833	3.07873	0.426497	0.995382
XM_022789159.1	0	127.29	205.01	16.56	106.3	61.09	44.84	19.26	89.89	50.27	99.64	21.43	21.54	109.16	0	37.89	XM_022789159.1	0.919915	1.7383	0.298717	0.974
XM_022789162.1	1101.51	1023.39	1168.79	1100.38	621.08	1106.36	800.96	1248.68	1513.23	1113.15	1381.27	1620.25	1331.66	1267.82	1340.6	1245.18	XM_022789162.1	-0.0228308	5.81006	0.714409	1
XM_022789163.1	0	0	22.43	0	0	0	22.22	0	99.33	23.53	16.98	20.65	35.88	0	37.43	0	XM_022789163.1	-1.91736	-0.223606	0.259597	0.963282
XM_022789164.1	218.76	162.18	433.46	308.16	105.92	277.64	313.82	479.67	376.95	376.68	393.74	516.39	473.88	419.24	449.23	257.86	XM_022789164.1	-0.158352	4.01503	0.415286	0.995318
XM_022789166.1	10.73	100.43	18.84	17.46	0	0	0	28.66	55.97	61.65	0	11.71	29.58	13.93	10.74	11.96	XM_022789166.1	0.119698	0.265897	0.920603	1
XM_022789167.1	3396.51	2016.36	3292.06	2830.39	1678.85	2387.26	1840.72	3061.34	3955.07	2645.77	4143.52	4372.11	3898.82	3572.71	3442.18	3333.97	XM_022789167.1	-0.139032	7.18867	0.0920364	0.848888
XM_022789168.1	270.49	185.64	380.94	353.61	204.15	233.74	333.28	259.66	422.93	291.23	361.48	504.89	355.18	335.29	378.82	262.03	XM_022789168.1	0.0351805	3.94152	0.828319	1
XM_022789169.1	26020	13811	20066	20018	13591	17959	17527	23920	21628	20261	28211	32498	26686	26242	28615	21905	XM_022789169.1	-0.0322172	10.0516	0.758003	1
XM_022789170.1	1319	1014.47	1500.39	1051	669.11	1149.9	865.97	1269.82	1289.71	1052.88	1541.52	1458.37	1499.73	1530.82	1429.06	1268.4	XM_022789170.1	0.0488074	5.8816	0.525212	1
XM_022789171.1	97.11	58.48	85.05	91.66	38.29	73.21	62.18	101.39	83.08	60.22	99.32	113.68	142.04	75.36	69.19	59.89	XM_022789171.1	0.166506	1.97913	0.431106	0.99592
XM_022789173.1	133.88	99.04	26.56	56.34	22.6	46.89	31.85	90.79	186.2	62.22	91.16	197.95	136.67	193.82	100.76	24.71	XM_022789173.1	-0.576864	2.09983	0.158757	0.924268
XM_022789174.1	3390	2538	3282	2827	1786	2770	2005	3134	2959	2282	3977	3874	3332	3551	3410	3037	XM_022789174.1	0.104204	7.15853	0.197768	0.937862
XM_022789175.1	694	492	735	630	378	534	408	680	633	508	785	734	804	893	806	646	XM_022789175.1	0.0249417	4.94038	0.814798	1
XM_022789176.1	107.34	73.31	110.7	43.89	54.59	101.58	75.24	20.85	104.58	72.64	128.88	57.12	12.51	133.21	92.57	105.97	XM_022789176.1	0.136092	2.00914	0.753262	1
XM_022789178.1	17.16	8.15	0	0	8.83	2.66	0	16.17	22.5	0	27.34	17.87	42.19	15.96	8.76	14.73	XM_022789178.1	-1.04722	-0.590946	0.249063	0.960088
XM_022789179.1	13.5	0	11.21	13.03	0	10.76	8.76	28.74	32.92	17.36	19.68	33.34	36.5	17.83	9.67	12.3	XM_022789179.1	-0.766106	-0.269189	0.139676	0.907192
XM_022789180.1	504	288	859	293	47	233	542	1523	109	76	123	1087	425	253	124	76	XM_022789180.1	1.26744	4.24084	0.0257379	0.694246
XM_022789182.1	1956	1531	1670	1802	1234	1737	1354	1965	2428	1943	2241	2319	2343	2368	2217	1853	XM_022789182.1	-0.0198148	6.52587	0.810427	1
XM_022789184.1	102.38	57.28	265.33	144.4	64.73	110.26	93.9	153.17	186.53	209.3	104.52	244.96	175.59	240.96	99.41	206.28	XM_022789184.1	-0.242856	2.85613	0.384546	0.994829
XM_022789185.1	0	0	0	0	29.76	55.17	58.04	16.39	89.05	0	18.8	48.14	78.22	0	0	78.75	XM_022789185.1	-0.340563	0.625947	0.844253	1
XM_022789186.1	22.41	65.73	35.86	0	14.18	21.99	40.95	84.47	97.74	132.18	126.13	108.17	63.8	55.65	83.7	37.25	XM_022789186.1	-0.946671	1.53633	0.0804043	0.8352
XM_022789187.1	20.87	0	0	11.49	0	46.78	0	30.85	0	13.43	67.46	0	14.73	41.26	0	0	XM_022789187.1	-0.0545206	-0.327108	0.982814	1
XM_022789188.1	11.81	30.87	13.68	0	0	58.95	11.99	0	12.14	9.77	0	0	11.63	12.82	28.86	13.4	XM_022789188.1	0.846073	-0.391856	0.461879	1
XM_022789189.1	830.11	610.97	1019.93	952.85	562.82	859.59	810.39	1149.21	1793.21	1088.03	1615.96	1573.97	824	1055.69	986.74	1350.46	XM_022789189.1	-0.211067	5.64922	0.164849	0.925638
XM_022789191.1	217.24	413.63	149.88	110.02	162.2	158.64	188.04	228.86	550.97	156.79	410.84	256.64	335.83	293.33	334.09	293.74	XM_022789191.1	-0.245234	3.66569	0.397747	0.995318
XM_022789192.1	28.88	31.15	50.07	21.35	26.48	33.51	47.55	37.33	95.06	51.64	60.93	47.7	52.18	33.03	46.99	52.64	XM_022789192.1	-0.259753	1.14957	0.383634	0.994829
XM_022789193.1	949.3	759.59	763.23	764.05	322.14	716.41	583.13	694.67	1012.93	745.33	1053.35	1065.26	579.2	906.53	803.38	852.13	XM_022789193.1	0.0324157	5.21593	0.806746	1
XM_022789194.1	59.14	0	0	0	0	0	0	105.97	88.64	55.91	38.08	70.29	89.2	20.47	43.11	0	XM_022789194.1	-1.15511	0.687916	0.470465	1
XM_022789195.1	672.72	354.94	518.65	439.6	422.45	431.85	342.48	538.25	998.84	681.12	640.65	569.03	780.01	665.99	885.54	639.29	XM_022789195.1	-0.256329	4.82979	0.121197	0.885389
XM_022789196.1	119.68	146.41	210.02	178.33	0	265.74	179.53	251.83	189.53	81.61	294.18	224.62	84.94	190.81	449.41	319.17	XM_022789196.1	-0.141144	3.215	0.800225	1
XM_022789197.1	203.5	62.44	85.35	253.92	26.5	92.61	186.99	164.98	103.92	114.52	121.1	236.24	260.68	250.45	87.1	106.9	XM_022789197.1	0.119206	2.80506	0.754487	1
XM_022789199.1	259.31	361.56	306.39	173.86	0.02	363.19	254	485.91	502.32	261.08	415.78	608.83	518.43	119.22	357.4	358.88	XM_022789199.1	-0.195789	3.93342	0.718578	1
XM_022789200.1	211.17	136.41	145.05	313.97	155.52	261.84	183.55	353.84	374.35	259.76	295.9	430.4	306.14	241.08	261.03	208.11	XM_022789200.1	-0.0267373	3.61813	0.901913	1
XM_022789203.1	0	0	66.23	84.84	96.37	45.01	0	43.9	0	0	35.11	180.21	0	193.47	0.01	0	XM_022789203.1	0.380415	1.23356	0.850946	1
XM_022789204.1	43.23	63.09	57.66	58.4	65.48	72.6	36.37	111.42	182.8	49.94	69.49	139.49	141.09	69.09	50.2	90.44	XM_022789204.1	-0.201726	1.96572	0.543229	1
XM_022789205.1	737.52	622.97	852.73	670.09	0.14	0.04	439.18	610.99	791.33	639.84	579.18	498.55	843.43	635.16	555.64	560.03	XM_022789205.1	-0.109381	4.70113	0.892629	1
XM_022789210.1	225.72	274.93	306.09	271.22	120.98	265.24	193.56	326.6	452.49	332	444.24	426.82	387.92	328.51	252.96	187.86	XM_022789210.1	-0.124942	3.81128	0.435325	0.996378
XM_022789211.1	619.19	960.27	2388.71	1360.79	1279.31	1450.68	1216.57	1250.98	2019.78	685.76	1665.44	1134.84	825.44	1403.9	1501.46	824.85	XM_022789211.1	0.513021	5.97977	0.0462378	0.778367
XM_022789212.1	493.46	161.36	350.51	269.02	136.47	237.64	279.61	343.21	422.17	323.33	447.93	442.5	460.57	465.12	0	376.47	XM_022789212.1	-0.0164669	3.94075	0.977397	1
XM_022789213.1	1575.52	1328.57	2349.49	1703.76	1064.28	1920.82	1285.78	2288	2168.61	1868.58	2337.6	2391.87	1943.38	2158.97	2805.78	1833.93	XM_022789213.1	-0.00334416	6.51619	0.973126	1
XM_022789214.1	1864.16	1785.59	2205.91	1811.65	833.24	1584.33	1314.22	2050.97	2364.18	1847.5	2067	2057.81	2784.08	1951.68	1902.93	1809.4	XM_022789214.1	0.0391312	6.47848	0.671979	1
XM_022789215.1	461.84	580.41	869.09	392.35	170.76	491.67	431.78	742.03	617.82	567.5	625	1214.19	607.92	640.32	719.07	509.6	XM_022789215.1	-0.0606086	4.80042	0.734896	1
XM_022789216.1	1891	1728	2007	1730	911	1724	1447	2240	2614	2214	2214	2672	2335	2495	2305	1995	XM_022789216.1	-0.0938266	6.57837	0.114451	0.875273
XM_022789217.1	3178.89	2231.7	3256.77	2900	1658.04	2703	2252.23	3127.96	3241.88	2944	3388.41	3780.55	3267.72	3467.87	3557	2837.64	XM_022789217.1	0.0651633	7.14792	0.270785	0.966021
XM_022789218.1	0.11	378.3	0.23	0	64.96	0	90.77	605.04	208.12	0	302.59	645.45	493.28	44.13	0	213.36	XM_022789218.1	-0.345652	3.09704	0.830937	1
XM_022789219.1	2092.58	1505.64	179.64	1220.81	1.21	907.73	750.05	1813.6	1820.42	2425.3	1809.08	2597.67	2397.47	1902.01	1728.34	2019.71	XM_022789219.1	-0.69559	6.15605	0.25348	0.960534
XM_022789220.1	311	244	309	322	204	302	236	363	379	305	435	409	365	383	397	354	XM_022789220.1	-0.0134078	3.98868	0.916814	1
XM_022789221.1	108.89	132.28	182.49	86.42	34.91	163.02	112.14	134.56	197.5	111.75	64.11	289.51	252.29	247.7	105.18	243.46	XM_022789221.1	-0.313019	2.84956	0.318568	0.979084
XM_022789224.1	46.52	91.61	60.31	139.38	20.45	0	39.84	196	134.69	140.92	191.95	83.7	156.47	128.68	164.16	0	XM_022789224.1	-0.449039	2.19954	0.565715	1
XM_022789225.1	397.53	0	279.23	0	126.6	455.23	353.57	458.43	319.93	0.1	0	0	0	0	287.94	0	XM_022789225.1	2.17084	3.09847	0.308724	0.976608
XM_022789226.1	7.06	514.27	127.96	438.2	7.52	16.75	24.45	0	289.88	509.23	493.94	655.3	482.24	439.62	246.71	388.45	XM_022789226.1	-1.25922	3.71386	0.155963	0.921841
XM_022789227.1	448	854.51	872.86	713.72	381.42	511.98	573.23	1118.22	1040.14	836.2	875.15	1197.84	775.31	997.58	852.86	848.95	XM_022789227.1	-0.0704286	5.24554	0.637267	1
XM_022789228.1	77.88	143.74	225.34	183.24	65.02	74.78	104.01	174.21	279.13	197.02	109.51	243.27	249.77	147.5	192.38	274.89	XM_022789228.1	-0.353651	3.01291	0.189073	0.933738
XM_022789229.1	437.52	703.41	816.98	841.13	246.68	813.96	478.2	1201.82	1077.98	1029.16	680.85	1329.63	748.76	814	946.75	921.38	XM_022789229.1	-0.119781	5.25243	0.528624	1
XM_022789230.1	57.56	54.33	112.87	20.36	8.87	63.55	17.65	99.67	151.72	121.8	94.87	159.03	26.72	170.48	82.46	42.61	XM_022789230.1	-0.688899	1.86938	0.119241	0.881658
XM_022789231.1	875.96	490.12	487.27	733.6	408.04	909.12	670.41	834.59	935.2	865.98	1151.75	758.22	1421.54	957.2	955.9	593.09	XM_022789231.1	-0.104133	5.27177	0.564806	1
XM_022789232.1	851.08	362.87	544.68	178.95	335.96	359.61	419.5	645.48	530.82	138.84	706.88	486.01	471.9	459.24	680.67	214.08	XM_022789232.1	0.418827	4.4648	0.161545	0.924707
XM_022789234.1	396.16	178.77	395.66	164.72	204	262.04	263	408	282.86	235.75	407	459.46	302.59	351.31	299.08	330	XM_022789234.1	0.152503	3.88243	0.409691	0.995318
XM_022789235.1	20.84	131.23	88.34	213.28	0	71.96	0	0	177.14	65.25	0	24.54	89.71	56.69	121.92	0	XM_022789235.1	0.304166	1.67667	0.824196	1
XM_022789236.1	121.51	56.09	129.61	107.55	80.62	113.82	99.53	77.8	50.15	39.36	231.3	121.46	81.07	158.58	91.88	58.58	XM_022789236.1	0.364092	2.31232	0.282896	0.969196
XM_022789237.1	298.49	282.91	365.39	251.45	150.38	268.18	187.47	412.2	314.85	278.64	311.7	357.54	327.64	263.42	309.12	319.42	XM_022789237.1	0.187296	3.8082	0.12342	0.885859
XM_022789239.1	25.53	0	25.34	31.11	33.59	82.76	11.18	127.81	59.63	44.06	66.19	24.23	58.66	81.9	38.86	25.43	XM_022789239.1	0.0906053	1.16852	0.8876	1
XM_022789240.1	86.39	182.36	279.52	166.92	49.23	97.84	89.78	206.46	191.97	140.69	133.08	239.09	175.59	265.19	207.4	197.97	XM_022789240.1	-0.0997798	2.98639	0.691188	1
XM_022789242.1	325.02	141.14	219.67	123.14	103.46	212.54	172.13	181.95	47.95	113.54	215.05	277.17	336.18	181.3	292.15	142.44	XM_022789242.1	0.271839	3.21015	0.390137	0.995318
XM_022789243.1	21	14	27	22	10	20	14	0	11	9	15	25	24	30	7	20	XM_022789243.1	0.268593	-0.150376	0.581678	1
XM_022789246.1	45.03	176.79	195.96	75.25	22.67	97.1	0	73.07	113.47	42.24	110.09	217.24	99.46	68.65	170.79	123.64	XM_022789246.1	-0.133622	2.24333	0.818077	1
XM_022789248.1	51.25	104.52	57.74	101.36	56.61	62.51	101.76	77.17	78.5	62.65	79.46	85.55	72.42	97.7	115.67	57.96	XM_022789248.1	0.360549	1.98743	0.17291	0.930022
XM_022789250.1	63.99	39.28	115.71	64	17.41	40.59	81.11	82.12	64.21	100.11	85.83	62.16	37.91	72	77.9	75.53	XM_022789250.1	0.116195	1.71931	0.719333	1
XM_022789251.1	54.93	14.74	4.93	70.12	38.74	40.84	23.84	74.54	156.9	206.28	118.11	162.56	133.42	107.42	0	73.07	XM_022789251.1	-1.17068	1.90385	0.0792505	0.832434
XM_022789252.1	1516	1193	1591	1253	655	1280	984	1572	1676	1354	1582	1853	1794	1698	1691	1333	XM_022789252.1	-0.00374591	6.08065	0.938089	1
XM_022789253.1	100.88	167	107.45	95.03	64.6	113.94	134.27	67.53	227.11	133.78	96.59	258.67	163.25	152.71	91.96	101.64	XM_022789253.1	-0.0730344	2.64357	0.803825	1
XM_022789254.1	237.22	249.11	205.62	207.62	104.97	245.42	174.29	175.2	284.55	219.02	248.08	324.44	293.48	263.43	251.23	319.95	XM_022789254.1	-0.0793534	3.50583	0.624418	1
XM_022789255.1	640.9	530.41	769.46	662.37	356.62	699.48	525.5	819.79	885.2	646.15	907.66	1088.01	1134	920.84	690.82	745.79	XM_022789255.1	-0.107828	5.13933	0.272788	0.966162
XM_022789256.1	4.94	12.3	9.88	12.44	29.42	2.47	2.47	24.79	31.69	44.69	14.63	37.02	7.21	14.31	31.89	19.88	XM_022789256.1	-0.513422	0.00211291	0.397637	0.995318
XM_022789257.1	26	21.58	8.66	15.25	4.31	19.46	25.97	28.24	23.58	25	45	51.95	29.68	16.85	15.07	32.65	XM_022789257.1	-0.299461	0.290863	0.425573	0.995318
XM_022789258.1	7.69	0	0	0	0	63.75	3.08	0	104.59	65.99	25.55	129.05	82.36	71.51	82.78	0	XM_022789258.1	-2.48901	0.836622	0.0787116	0.830983
XM_022789259.1	40.06	62.64	40.05	50.28	22.68	33.99	17.88	67.47	79.94	43.61	53.22	79.93	62.38	38.9	66.62	39.44	XM_022789259.1	-0.0946706	1.27096	0.732461	1
XM_022789261.1	125.99	31.95	133.88	116.48	0	52	17.48	146.9	78.93	81.25	144.8	0	0	0	280.4	52.25	XM_022789261.1	0.149835	1.88432	0.901778	1
XM_022789262.1	844.23	841.94	1023.18	1053.88	410.59	842.72	711.34	1295.82	1264.79	1285.9	1153.69	1485.15	1297.06	1055.04	1002.23	940	XM_022789262.1	-0.0789028	5.59615	0.453272	0.998706
XM_022789263.1	166.29	94.12	145.48	133.98	130.6	188.36	108.26	175.33	262.31	195.57	259.13	237.7	181.67	200.86	242.42	242.03	XM_022789263.1	-0.269197	3.14805	0.152581	0.917934
XM_022789264.1	7.7	22.89	11.67	7.68	21.09	14.2	8	5.85	35.85	7.9	6.74	39.18	21.83	31.57	15.71	32.61	XM_022789264.1	-0.412023	-0.0530314	0.434402	0.996247
XM_022789265.1	537.8	698.82	682.01	591.03	268.62	556.2	500.51	769.94	1020.84	699.74	724.74	1005.68	939.41	843.85	644.62	549	XM_022789265.1	-0.103752	5.01201	0.392076	0.995318
XM_022789266.1	7.18	16.34	5.55	35.85	0	33.3	14.88	11.11	26.9	14.71	0	0	13.63	17.91	7.32	30.28	XM_022789266.1	0.451081	-0.298374	0.604487	1
XM_022789267.1	88.48	38.13	93.33	55.2	51.92	68.15	10.61	110.87	235.04	84.86	137.79	125.37	96.99	83.28	123.98	151.3	XM_022789267.1	-0.66381	2.17854	0.0507682	0.779322
XM_022789269.1	20.61	10.7	0	12.91	0	9.33	35.75	66.71	8.85	10.68	20.35	19.64	20.31	35.21	78.68	50.19	XM_022789269.1	-0.370115	0.325773	0.636909	1
XM_022789270.1	94.98	38.57	87.68	48.09	41.51	91.53	82.71	68.76	106.19	77.97	151.13	116.9	103.17	77.02	135.82	73.91	XM_022789270.1	-0.203115	2.0637	0.419695	0.995318
XM_022789271.1	43.26	37.97	31.84	57.89	21.15	66.82	74.67	61.02	149.29	93.7	113.4	107.41	72.56	80.52	93.32	51.46	XM_022789271.1	-0.534395	1.78113	0.064187	0.806764
XM_022789272.1	83.44	34.33	58.27	58.44	8.86	46.57	28.06	50.34	78.75	101.02	49.78	73.18	41.66	52.57	50.95	56.22	XM_022789272.1	-0.162862	1.39295	0.601382	1
XM_022789274.1	509	548	891	401	281	521	549	1066	531	373	494	1070	1058	648	632	409	XM_022789274.1	0.242403	4.86992	0.254411	0.960534
XM_022789275.1	0	0	0	52.71	28.44	65.1	0.21	72.58	70.3	0	0	29.51	75.36	84.31	55.6	91.9	XM_022789275.1	-0.519937	0.94247	0.712129	1
XM_022789278.1	1515.7	1447.13	1891.62	1724.51	835.41	1289.85	1310.55	2035.79	2454.57	1889.73	1971.31	2367.88	2149.48	2061.7	2072.54	1731.98	XM_022789278.1	-0.0999842	6.39909	0.160457	0.924321
XM_022789279.1	443.36	561.87	692.38	532.49	302.48	672.02	398.45	792.21	927.43	895.94	877.17	848.12	718.52	842.3	797.46	658.02	XM_022789279.1	-0.220228	5.00576	0.0641642	0.806764
XM_022789280.1	18.72	24.38	50.09	15.65	6.95	32.81	19.12	44.94	45.58	21.93	43.64	48.16	26.19	30.97	31.01	22.06	XM_022789280.1	-0.000542468	0.561516	1	1
XM_022789281.1	18.55	0	22.19	23.45	12.53	32.81	25.09	65.96	41.16	7.91	25.34	51.57	12.68	20.97	10.44	52.64	XM_022789281.1	0.186314	0.414462	0.760847	1
XM_022789283.1	198.68	156.4	221.64	157.78	140.71	103.08	148.28	241.46	264.98	185.57	194.58	278.84	134.8	147.39	187.4	150.03	XM_022789283.1	0.229646	3.13869	0.240316	0.956184
XM_022789285.1	129.48	171.94	84.55	138.74	88.45	0	66.66	0	0	57.32	322.15	51.24	234.97	114.19	217.7	105.31	XM_022789285.1	-0.219823	2.44645	0.830016	1
XM_022789286.1	147.57	120.44	109.82	123.38	36.85	108.71	138.33	134.39	242.27	117.52	46.56	232.2	186.36	194.47	137.45	127.32	XM_022789286.1	-0.0990986	2.70341	0.732293	1
XM_022789289.1	3410.19	2792.26	3199.97	3094.22	1687.8	2905.77	2291.27	3552.69	3728.12	3424.99	3963.04	4448.73	4113.74	3794.24	3708.12	3328.7	XM_022789289.1	-0.0361462	7.3006	0.489222	1
XM_022789293.1	352.81	308.74	410.03	373.78	159.2	351.2	255.73	506.31	571.88	399.01	507.91	549.27	465.26	458.76	425.88	356.3	XM_022789293.1	-0.0984368	4.23658	0.334569	0.982419
XM_022789295.1	79.32	84.35	93.51	74.37	36.46	98.17	84.06	124.7	135.88	77.99	149.99	127.7	163.47	158.63	95.06	91.88	XM_022789295.1	-0.190791	2.3093	0.344081	0.982419
XM_022789296.1	816.61	789.96	914.99	858.58	353.94	932.23	713	1123.98	1135.19	832.77	1075.86	1223.92	1081.88	1085.91	1102.16	1100.37	XM_022789296.1	-0.0513116	5.47512	0.579113	1
XM_022789297.1	52.43	28.18	59.24	47.06	19.49	48.65	7.01	42.41	44.6	40.86	84.5	32.81	54.27	63.3	42.23	45.31	XM_022789297.1	-0.0981897	1.11409	0.76671	1
XM_022789298.1	9.05	0	8.26	0	0	13.06	10.06	26.83	0	8.34	38.71	36	18.74	20.34	27.78	20.83	XM_022789298.1	-1.05384	-0.40952	0.218772	0.948895
XM_022789299.1	59.6	80.51	0	109.99	67.11	81.89	80.88	90.07	201.32	133.04	69.94	140.57	140.65	82.83	83.76	63.61	XM_022789299.1	-0.207029	2.18175	0.700366	1
XM_022789300.1	16.55	188.3	102.78	129.39	14.7	99.76	125.03	199.25	111.98	36.24	182.78	160.09	83.18	39.17	105.98	84.44	XM_022789300.1	0.502385	2.33624	0.281857	0.969196
XM_022789301.1	575.45	289.1	591.7	344.61	236.09	330.21	216.98	269.53	323.5	64.98	252.12	400.16	364.32	347.75	427.04	252.23	XM_022789301.1	0.62661	3.99603	0.0222561	0.689174
XM_022789302.1	0	31.73	24.82	0	11.88	32.23	0	42.67	24.98	46.51	58.4	16.77	10.34	34.16	15.29	0	XM_022789302.1	-0.195615	0.153894	0.850742	1
XM_022789303.1	0	33.59	80.52	0	16.2	20.02	27.99	117.22	133.52	177.79	180.09	178.75	79.5	152.08	57.99	115.33	XM_022789303.1	-1.58921	1.95215	0.0293992	0.704085
XM_022789306.1	11.31	14.05	24.04	19.59	0	5.16	0	12.83	15.49	16.59	26.7	14.44	11.45	18.43	14.11	23.49	XM_022789306.1	-0.448454	-0.428717	0.375195	0.991954
XM_022789309.1	118	117	172	93	60	105	89	141	108	97	125	178	118	115	122	92	XM_022789309.1	0.280517	2.47733	0.0860012	0.843208
XM_022789311.1	263.42	180.39	512.86	409.73	343.44	647.51	489.36	520.93	504.05	274.98	526.86	629.7	734.11	187.59	520.83	216.72	XM_022789311.1	0.358995	4.39773	0.225468	0.951737
XM_022789312.1	4509.58	4163.61	4524.14	3998.27	2034.56	3757.49	2815.64	4769.07	5495.95	4288.02	5350.14	5792.3	4940.89	5462.41	4872.17	4370.28	XM_022789312.1	-0.0405428	7.70675	0.490819	1
XM_022789313.1	5839	4640	5911	4847	2813	4961	4044	5583	5884	4755	6659	6958	5955	6823	6133	5250	XM_022789313.1	0.0542765	8.00814	0.35516	0.983085
XM_022789318.1	132.03	178.44	261.58	72.97	106.96	233.48	100.01	155.42	257.2	208.96	138.18	287.54	199.52	235.23	138.98	180.88	XM_022789318.1	-0.022109	3.10884	0.934604	1
XM_022789319.1	15.9	22	0	10.24	12.55	29.3	6.22	10.6	0	21.44	13.7	6.31	17.89	19.63	48.5	0	XM_022789319.1	0.183229	-0.302915	0.84267	1
XM_022789320.1	25.52	39.2	46.84	23.49	5.97	38.51	13.58	21.57	55.61	54.79	76.91	51.71	23.01	52.16	34.93	15.27	XM_022789320.1	-0.417501	0.805409	0.270127	0.966021
XM_022789322.1	151.7	38.87	64.45	187.61	20.76	65.24	109.41	208.33	89.04	131.08	120.41	167.67	127.88	105.3	159.18	69.25	XM_022789322.1	0.121447	2.42312	0.741634	1
XM_022789323.1	77.79	25.28	141.11	63.17	41.74	20.57	95.51	71.8	107.34	44.69	42.06	119.72	60.74	46.52	70.18	50.06	XM_022789323.1	0.393759	1.723	0.287726	0.970699
XM_022789324.1	59.96	158.21	58.01	84.77	31.56	28.2	35.49	27.88	81.81	64.39	124.44	175.36	123.85	73.79	98.75	136.48	XM_022789324.1	-0.444149	2.02247	0.2466	0.957964
XM_022789327.1	117.15	120.33	88.89	0	58.22	90.13	93.59	94.5	125.75	238.14	17.73	202.68	52.15	76.05	198.28	33.09	XM_022789327.1	-0.106843	2.29054	0.870822	1
XM_022789328.1	26.86	42.8	69.36	100.05	0	29.53	0	70.41	139.37	0	60.94	0	139.61	90.25	64.61	48.82	XM_022789328.1	-0.429783	1.35091	0.693719	1
XM_022789331.1	1152.14	1166.44	1713.92	1326.07	573.94	1218.27	999.38	1584.6	1803.97	1457.59	1524.69	1986.55	1679.34	1692.2	1551.75	1259.07	XM_022789331.1	-0.0509421	6.05272	0.518885	1
XM_022789332.1	48.85	166.43	86.83	15.88	50.7	18.08	37.78	150.12	50.93	54.49	101.49	109.81	107.4	32.95	108.59	140.15	XM_022789332.1	0.0607629	1.96494	0.900707	1
XM_022789333.1	45.46	106.55	216.47	325.87	91.38	239.68	174.82	389.54	257.91	125.94	241.34	161.88	335.22	239.12	105.36	220.99	XM_022789333.1	0.260901	3.29225	0.458738	1
XM_022789334.1	69.03	76.51	89.86	20.61	18.39	30.6	0	38.78	46.18	157.23	45.6	181.5	87.41	275.12	150.36	99.44	XM_022789334.1	-1.3022	1.98678	0.0245272	0.691331
XM_022789335.1	1930.9	2078.9	2134.63	1895.42	876.31	1806.27	1656.26	2484.14	3099.26	2362.95	2433.15	3179.25	3153.83	2425.27	2472.76	1922.77	XM_022789335.1	-0.129658	6.71267	0.151555	0.917209
XM_022789336.1	7073.65	5821.06	8024.57	6488.67	3435.72	6832.74	5379.44	8714.1	9597.98	7324.74	8664.77	10205.9	9381.01	8643.57	8584.12	7110.39	XM_022789336.1	-0.0567112	8.47305	0.292318	0.97159
XM_022789337.1	2.55	36.21	74.66	21.51	0	0	54.47	38.63	39.63	26.06	33.78	18.24	27.46	0	0	82.48	XM_022789337.1	0.25117	0.55233	0.828125	1
XM_022789338.1	255.28	287.26	545.54	374.32	69.27	266.35	251.66	340.86	434.11	706.64	456.73	475.07	446.34	569.75	315.25	309.95	XM_022789338.1	-0.333737	4.14761	0.172617	0.930022
XM_022789339.1	1184.55	1197.01	1190.85	1072.67	671.88	1056.75	963.65	1544.35	1528.83	1457.82	1313.71	2022.34	1749.32	1949.67	1353.62	988.31	XM_022789339.1	-0.087748	5.96435	0.421226	0.995318
XM_022789340.1	21.81	87.39	87.33	80.31	29.18	80.22	87.44	72.83	73.08	129.68	57.54	87.53	145.83	182.05	94.69	58.4	XM_022789340.1	-0.218294	2.05748	0.537422	1
XM_022789341.1	1096.52	12.49	255.56	354.77	441	442.07	201.19	523.89	602.81	571.65	623.18	320.73	286.19	210.53	469.1	0	XM_022789341.1	0.518296	4.29228	0.486259	1
XM_022789342.1	72.54	136.6	62.23	80.91	38.26	38.25	39.68	131.86	0	141.41	225.48	122.34	97.07	124.86	0	176.18	XM_022789342.1	-0.246186	2.16647	0.758886	1
XM_022789343.1	245.47	0	122.88	0	0	0	0	854.67	370.45	579.68	98.63	369.62	492.62	614.82	369.02	123.32	XM_022789343.1	-1.23776	3.51637	0.397986	0.995318
XM_022789344.1	252.44	814.28	1163.64	939.12	264.33	746.81	661.29	66.07	559.36	0	986.64	1314.74	432.18	650.81	887.85	1110.64	XM_022789344.1	0.147826	5.01377	0.835171	1
XM_022789346.1	961.97	1186.42	1021.5	1007.94	319.35	660.16	760.94	1512.09	1852.53	993.9	1291.23	1672.35	1078.96	1281.3	1335.52	1017.03	XM_022789346.1	-0.150257	5.69721	0.343105	0.982419
XM_022789347.1	424.22	564.07	502.63	478.14	187.29	800.21	579.12	669.5	950.27	626.67	337.28	501.15	896.36	331.5	290.34	564.39	XM_022789347.1	0.261693	4.71101	0.346122	0.982628
XM_022789348.1	362.32	277.89	526.1	261.74	239.64	585.27	206.55	500.74	327.16	643.05	319.98	821.55	949.24	1079.34	461.36	636.31	XM_022789348.1	-0.469806	4.5752	0.0832212	0.838462
XM_022789349.1	32.09	86.31	29.97	37.09	153.52	75.12	140.33	32.89	582.52	64.38	105.71	136.73	47.46	60.7	353.21	98.48	XM_022789349.1	-0.617838	2.63477	0.316629	0.979084
XM_022789350.1	90.23	105.02	281.89	212.46	19.08	150.9	75.67	143.81	34.74	238.73	302.67	242.14	169.57	92.4	227.85	157.06	XM_022789350.1	-0.165604	2.88946	0.689427	1
XM_022789351.1	29.86	164.85	39.61	151.94	20.25	30.1	56.12	30.22	39.45	0	141.53	172.46	133.19	49.61	103.03	28.79	XM_022789351.1	0.127583	1.83604	0.85365	1
XM_022789352.1	2127.27	1886.81	2251.63	1941.24	1079.32	2022.68	1444.58	2347.27	2781.34	2242.13	2806.21	2801.91	2602.04	2551.89	2517.93	2221.09	XM_022789352.1	-0.0706731	6.71161	0.160562	0.924321
XM_022789353.1	118.29	156.13	147.03	74	92.68	126.23	64.72	118.78	303.85	197.34	107.97	333.21	207.31	184.14	129.16	233.22	XM_022789353.1	-0.511846	2.93216	0.0515426	0.781655
XM_022789354.1	271.44	33.06	127.34	118.77	0	58.09	178.71	198.95	207.81	140.53	253.83	243.88	132.65	88.97	159.91	322.69	XM_022789354.1	-0.377935	2.87873	0.512189	1
XM_022789355.1	168.95	19.79	33.96	45.78	43.9	39.43	4.19	56.44	151.39	115.66	47.1	91.2	56.89	72.84	93.96	0	XM_022789355.1	-0.24179	1.63344	0.72056	1
XM_022789356.1	73.3	126	118.9	119.45	19.24	41.83	21.65	45.74	142.2	102	199.07	112.94	97.82	95.51	80.41	102.59	XM_022789356.1	-0.389038	2.13413	0.275805	0.96683
XM_022789357.1	265.7	151	201.1	160.55	106.76	223.17	201.35	326.26	280.8	228	190.93	289.06	268.18	237.49	285.59	169.41	XM_022789357.1	0.116202	3.4163	0.490391	1
XM_022789359.1	19.41	22.97	37.59	12.14	5.12	26.72	0	6	12.19	8.75	15.15	0	15.04	8.38	33.45	39.22	XM_022789359.1	0.217841	-0.188086	0.781739	1
XM_022789360.1	95.05	70.55	107.75	67.32	25.82	66.23	39.32	142.08	107.34	86.92	178.16	159.28	83.49	130.36	114.16	77.41	XM_022789360.1	-0.28344	2.16753	0.238481	0.955464
XM_022789361.1	1347.56	1016.48	1324.78	1128.68	685.06	1018.91	912.68	1336.93	1352.46	1063.33	1455.87	1686.1	1369.47	1437.26	1426.39	1181.37	XM_022789361.1	0.0604234	5.86961	0.316576	0.979084
XM_022789364.1	13.04	12.39	0	0	0	27.13	27.14	135.58	0	0	0	102.46	81.24	0	0	12.29	XM_022789364.1	0.460976	0.298085	0.812774	1
XM_022789365.1	27.21	26.78	0	44.02	70.1	0	27.5	46.63	45.83	97.83	50.62	22.83	54.33	8.86	0	18.83	XM_022789365.1	0.243965	0.886775	0.805151	1
XM_022789369.1	406.46	294.48	349.19	426.39	174	356.11	299.29	516.42	341.66	431.93	451.18	403.72	547.78	522.3	448	179.43	XM_022789369.1	0.128063	4.1883	0.481088	1
XM_022789370.1	102.71	155.68	113.27	115.29	74.58	94.87	123.79	169.22	148.03	98.27	167.38	221.93	165.37	148.21	117.15	124.78	XM_022789370.1	0.0861385	2.68711	0.647267	1
XM_022789373.1	5.32	25.06	25.53	7.23	26.23	34.53	5.4	78.49	13.02	10.51	29.78	23.24	33.28	40.37	24.43	25.08	XM_022789373.1	0.422753	0.390452	0.406948	0.995318
XM_022789379.1	10.04	6.03	10.63	10.08	4.19	0	7.82	7.92	18.16	11.12	11.84	18.19	19.25	17.65	21.43	5.56	XM_022789379.1	-0.719741	-0.718338	0.0726121	0.822925
XM_022789382.1	556.94	518.15	689.19	620.89	296.37	530.88	349.9	742.88	815.79	817.86	782.38	806.14	787.57	682.28	693.18	583.78	XM_022789382.1	-0.117697	4.91474	0.241561	0.956184
XM_022789384.1	46.06	42.85	59.81	40.11	39.63	47.12	62.1	102.12	79.21	79.14	110.62	62.86	72.43	90.72	113.74	92.22	XM_022789384.1	-0.300785	1.79004	0.238374	0.955464
XM_022789385.1	0	6.04	6.68	0	11.64	0	14.18	25.75	27.58	20.87	0	9.16	11.36	7.61	25.75	23.73	XM_022789385.1	-0.541362	-0.585124	0.580974	1
XM_022789386.1	515.62	345.74	447.59	437.69	245.21	402.75	309.25	548.43	606	455.81	495.71	640.28	620.12	495.85	576.61	405.44	XM_022789386.1	-0.0251396	4.47617	0.79656	1
XM_022789387.1	0	36.4	97.74	43.42	0	0	0	65.82	74.42	80.78	57.93	70.88	48.51	0	44.64	54.92	XM_022789387.1	-0.664772	0.979027	0.580964	1
XM_022789388.1	34.38	7.81	0	33.89	16.15	44.25	35.57	0	0	15.53	72.36	51.68	0	59.53	0	15.9	XM_022789388.1	0.208719	0.341134	0.867743	1
XM_022789389.1	434.96	277.56	326.39	267.89	117.17	284.72	228.17	356.44	423.42	324.7	397.03	410.55	331.66	323.31	358.84	313.34	XM_022789389.1	0.0212525	3.93059	0.88671	1
XM_022789390.1	321.79	321.88	323.47	284.1	170.22	312.01	334.17	450.93	548.53	304.88	498.25	516.68	352.21	393.33	450.74	259.15	XM_022789390.1	-0.00107841	4.10806	1	1
XM_022789391.1	242.44	199.36	136.31	137.54	39.55	94.99	140.95	150.72	93.86	79.68	147.91	201.78	162.14	180.33	181	100.29	XM_022789391.1	0.366275	2.77767	0.171914	0.930022
XM_022789392.1	424.96	314.08	373.41	457.06	156.59	387.19	236.7	331.95	366.3	329.3	482.27	581.65	476.38	499	480.95	343.93	XM_022789392.1	-0.0343537	4.19684	0.801583	1
XM_022789394.1	30.31	33	10.2	49.47	36.28	49.2	5.08	57.75	53.18	52.18	36.39	54.27	35.74	38.49	10.56	32.47	XM_022789394.1	0.202471	0.894342	0.655759	1
XM_022789395.1	55.11	28.71	0	15.35	38.57	33.99	7.03	11.16	65.39	9.36	54.14	89.67	54.6	26.44	41.88	12.57	XM_022789395.1	-0.311489	0.752582	0.641927	1
XM_022789400.1	509.64	294.88	328.84	472.57	255.53	388.09	329.94	524.02	293.42	387.25	556.33	506.09	555.73	553.44	556.11	483.7	XM_022789400.1	0.0519781	4.38643	0.749683	1
XM_022789401.1	34.68	0	93.49	67.14	13.82	0	0	70.2	91.6	10.16	69.21	29.74	0	16.49	9.66	65.44	XM_022789401.1	0.155129	0.7804	0.896896	1
XM_022789403.1	11.7	50.59	16.63	9.5	24.31	16.71	36.18	33.31	76.74	0	16.6	66.72	0	0	14.13	0	XM_022789403.1	0.803087	0.297815	0.45511	0.998706
XM_022789406.1	9.89	0	83.32	21.83	13.36	58.07	27.6	37.37	44.52	26.41	43.48	69.08	20.47	64.06	91.57	26.81	XM_022789406.1	-0.270762	0.93611	0.639028	1
XM_022789407.1	71.44	63.04	111.95	50.24	81.15	28	35.23	72.14	52.34	45.94	79.66	136.84	111.27	83.85	17.87	42.58	XM_022789407.1	0.316125	1.74648	0.411963	0.995318
XM_022789408.1	93.4	145.93	203.39	120.17	72.55	63.22	49.54	149.64	243.75	60.4	146.68	136.8	72.12	163.25	150.63	101.09	XM_022789408.1	0.115056	2.55051	0.70207	1
XM_022789409.1	37.42	0	26.42	41.48	14.8	62.16	55.66	164.77	0	12.67	16.06	46.51	21.5	36.93	87.12	17.75	XM_022789409.1	1.06633	0.999137	0.181837	0.930022
XM_022789410.1	55.78	107.49	106.51	0	34.47	0	239.14	0	0	72.86	0	50.25	0	57.39	114.76	0	XM_022789410.1	1.37932	1.53746	0.441792	0.996404
XM_022789411.1	507.35	411.94	755.43	474.33	309.28	554.26	194.56	674.9	395.02	508.26	399.23	344.14	421.99	546.43	576.88	269.61	XM_022789411.1	0.500847	4.46793	0.0126719	0.633928
XM_022789412.1	151.36	206.45	178.16	291	108.3	203	76.08	361.56	337.36	370.84	304.32	217.68	398.71	265.46	137.95	170.26	XM_022789412.1	-0.150181	3.47659	0.588279	1
XM_022789413.1	106.04	94.41	78.28	81.57	39.22	109.47	60.59	139.99	135.55	141.16	112.74	162.68	97.38	178.79	58.59	98.7	XM_022789413.1	-0.123177	2.33275	0.612149	1
XM_022789415.1	78.67	41.34	103.99	188.13	56.71	98.57	199.72	120.46	240.65	442.07	250.5	170.73	204.55	248.3	333.54	164	XM_022789415.1	-0.827056	3.12145	0.0174993	0.66815
XM_022789416.1	482.48	288.66	487.17	402.87	253.65	333.43	378.28	600.25	462.7	452.53	483.39	505.35	574.45	668.31	580.16	479	XM_022789416.1	-0.0164117	4.46363	0.902415	1
XM_022789417.1	856	660	826	744	416	713	558	814	949	809	981	1099	885	919	916	783	XM_022789417.1	-0.0156737	5.25601	0.808854	1
XM_022789419.1	41.85	33.81	46.51	48.81	18.7	16.89	24.79	121.8	69.38	37.75	21.2	37.97	102.39	65.82	36.41	0	XM_022789419.1	0.249637	1.12352	0.662451	1
XM_022789420.1	1549.58	1673.7	1968.56	1691.53	815.15	1576.64	1319.59	1998.59	2518.39	2151.47	2178.18	2333.66	2162.73	1953.23	2104.91	1959.56	XM_022789420.1	-0.100014	6.46178	0.188988	0.933738
XM_022789421.1	453.49	510.33	633.52	260.4	130.88	323.06	486.03	758.67	346.35	376.81	297.86	850.09	683.69	357.04	375.05	430.92	XM_022789421.1	0.282861	4.42065	0.27173	0.966021
XM_022789422.1	71.74	108.55	128.39	75.59	49.8	43.94	43.18	135.07	92.28	53.44	38.34	122.94	107.4	96.38	69.54	94.97	XM_022789422.1	0.313654	2.01223	0.275084	0.966691
XM_022789423.1	88.92	120.31	262.58	61.2	139.61	96.11	0	90.46	107.99	0	121.44	0	178.52	214.76	0	91.11	XM_022789423.1	0.687633	2.30419	0.559487	1
XM_022789426.1	18	9	8	15	7	13	21	12	32	12	17	13	12	11	21	16	XM_022789426.1	0.0308658	-0.315521	0.945438	1
XM_022789427.1	151.15	440.97	383.1	52.27	40.34	265.11	230.17	215.02	573.61	373.17	451.93	623.35	485.79	504.49	358.12	257.83	XM_022789427.1	-0.657197	3.94251	0.0678786	0.812271
XM_022789428.1	504.7	88.48	425.79	648.39	207.73	214.74	380.3	409.65	384.78	487.4	496.05	253.54	260.4	300.99	243.94	326.3	XM_022789428.1	0.408344	4.1016	0.191393	0.933738
XM_022789429.1	177.35	86.53	138.37	151.62	144.34	129.02	0	237.76	214.77	0	36.19	36.96	274.48	122.17	141.63	170.33	XM_022789429.1	0.472155	2.6606	0.565772	1
XM_022789430.1	155.11	85.4	79.79	85.23	10	127.19	77.48	148.24	221.28	112.4	189.97	199.88	101.41	147.33	170.57	119.39	XM_022789430.1	-0.391018	2.54667	0.198382	0.937862
XM_022789431.1	379.69	388.72	743.1	516.96	406.47	536.98	303.88	629.08	798.11	416.74	346.61	650.99	555.42	380.83	1431.13	722.27	XM_022789431.1	-0.0577202	4.77638	0.831462	1
XM_022789432.1	620.12	562.02	238.07	524.7	138.87	579.92	434.91	818.87	653.02	710.16	1051.27	1086.81	580.93	912.27	1.19	452.31	XM_022789432.1	-0.114115	4.76406	0.844156	1
XM_022789433.1	134.99	169.28	114.56	126.05	42.24	60.23	120.74	125.63	131.72	113.53	171.95	152.35	141.98	170.26	180.98	136.96	XM_022789433.1	-0.0515976	2.64617	0.822492	1
XM_022789435.1	168.63	119.66	180.44	104.01	85.79	73.82	112	187	173.46	0	170	185.98	134.63	92.14	45.81	72.12	XM_022789435.1	0.670714	2.52729	0.202499	0.940438
XM_022789437.1	1093.55	876.4	1266.75	886.44	572.56	950.17	852.8	1066.64	851.59	602.98	1108.03	1367.88	1196.54	995.64	977.34	893.25	XM_022789437.1	0.314277	5.54003	0.00324893	0.497692
XM_022789438.1	1481.45	1235.6	1706.25	1359.56	914.44	1257.83	865.2	1539.36	1463.41	1073.02	1854.97	2069.12	1753.46	1929.36	1673.66	1467.75	XM_022789438.1	0.0316468	6.12648	0.739909	1
XM_022789439.1	23	14	33	19	8	15	10	37	4	5	25	37	28	27	32	9	XM_022789439.1	0.277019	0.0442538	0.531175	1
XM_022789440.1	397.14	312.55	372.7	389.67	221.87	279.69	148.12	275.62	311.42	422.27	342.79	504.84	600.77	582.81	422.21	189.09	XM_022789440.1	-0.0994877	4.09226	0.651877	1
XM_022789441.1	187.23	198.53	326.25	221.68	218.46	285.78	242.62	374.7	295.97	350.7	362.09	304.16	278.8	424.6	326.99	186.01	XM_022789441.1	0.104932	3.79249	0.58017	1
XM_022789442.1	1603.02	1227.4	1637.24	1570.3	594.59	1356.71	943.36	1603.54	1679	1358.07	1817.35	2088.76	1874.37	1576.33	1946.32	1315.59	XM_022789442.1	-0.0147242	6.14335	0.856732	1
XM_022789443.1	969.03	875.96	1151.81	800.43	518.74	856.87	774.02	1352.79	1390.17	1197.8	1223.25	1517.94	1148.25	1224.74	1064.04	1035.12	XM_022789443.1	-0.0581939	5.65203	0.488022	1
XM_022789444.1	55.72	43.61	10.85	45.59	0	53.72	0	37.17	77.87	39.3	8.78	70.14	106.14	46.33	18.2	52.82	XM_022789444.1	-0.474897	0.983663	0.51587	1
XM_022789445.1	0	21.51	15.85	0	15.2	22.91	0	16.8	0	10.13	66.53	0	65.44	0	37.46	30.45	XM_022789445.1	-0.749515	-0.0276415	0.590024	1
XM_022789446.1	1102	828	959	981	584	1020	709.06	1176	1367	1189.4	1269	1154	1213.46	1357	1240	973.9	XM_022789446.1	-0.0326221	5.66521	0.705202	1
XM_022789448.1	711	569	682	601	384	631	520	716	757	637	862	940	815	880	787	688	XM_022789448.1	-0.0154699	5.05056	0.848637	1
XM_022789453.1	2173.56	2373.62	3179.15	2006.16	1145.11	2069.29	1779.11	2984.31	3504.15	2987.22	2619.42	3129.17	3883.69	2932.56	2951	2983.84	XM_022789453.1	-0.146148	6.968	0.153601	0.918016
XM_022789454.1	1720.44	2268.38	2629.85	2141.84	1236.89	1863.71	1284.89	2315.69	3749.85	2746.78	2465.58	3548.83	3229.31	2349.44	1874	2174.16	XM_022789454.1	-0.134514	6.78488	0.312451	0.977036
XM_022789455.1	110.34	74.53	85.35	116.41	60.03	133.78	67.54	127.87	198.77	77.82	100.75	113.47	108.86	73	113.56	90.45	XM_022789455.1	0.210746	2.32267	0.355097	0.983085
XM_022789456.1	49.38	41.85	23.79	55.48	0	19.25	36.22	45.99	79.52	22.07	23.05	50.36	74.7	57.11	22.08	18.89	XM_022789456.1	-0.000773656	0.904467	1	1
XM_022789457.1	12.11	29.08	5.22	13.75	5.63	5.72	0	17.62	0	40.7	5.19	37.67	16.45	31.09	0	16.59	XM_022789457.1	-0.401307	-0.340899	0.652902	1
XM_022789459.1	34.32	26.86	61.27	12.62	34.49	41.62	7.28	78.4	28.14	111.32	70.62	41.08	7.19	57.35	53.67	54.71	XM_022789459.1	-0.221067	1.16255	0.665406	1
XM_022789460.1	603.85	450.68	709.36	534.73	350.85	467.64	414.96	540.13	548.56	479.09	686.39	779.42	685.8	622.46	759.7	597.36	XM_022789460.1	0.0465533	4.77956	0.655196	1
XM_022789461.1	696	595	805	748	366	675	485	897	1089	894	913	1164	920	904	960	770	XM_022789461.1	-0.164748	5.23516	0.0274663	0.700951
XM_022789462.1	939.81	1407.02	1442.97	1364.97	546.2	980.99	904.53	1754.51	1912.98	1488.67	1506.68	1887.95	1943.91	1503.58	1728.54	1482.56	XM_022789462.1	-0.171275	6.05555	0.145536	0.910368
XM_022789463.1	252.24	287.48	155.94	226.96	191.72	209.02	219.6	229.34	435.72	320.39	351.79	446.93	350.11	302.48	228.46	416.27	XM_022789463.1	-0.253652	3.7944	0.213722	0.947069
XM_022789464.1	245.12	0	8.34	0.33	0	310.08	74.19	0	452.15	0.01	432.34	0	168.48	292.83	153.33	0.12	XM_022789464.1	-0.835892	2.58557	0.636729	1
XM_022789465.1	245.35	214.23	222.96	385.92	152.05	199.85	250.74	388.49	350.86	410.13	241.46	423.88	287.67	230.44	299.83	481.2	XM_022789465.1	-0.0504264	3.84585	0.821634	1
XM_022789466.1	745.48	390.26	1073.79	565.82	373.04	587.05	490.93	781.66	466.29	598.8	612.73	734.24	638.82	824.67	745.84	437.86	XM_022789466.1	0.341509	4.90901	0.0278271	0.700951
XM_022789467.1	0	58.17	39.67	193.11	40.73	35.58	41.09	89.86	69.9	0	0	0	0	130.92	210.91	30.24	XM_022789467.1	0.568892	1.56349	0.677325	1
XM_022789468.1	1709	1264	1657	1385	879	1432	1042	1646	2191	1654	1910	2240	1833	1802	1916	1844	XM_022789468.1	-0.106025	6.2812	0.104882	0.865618
XM_022789469.1	0	0	0	313.15	108.98	0	110.96	384.93	0	306.18	0	38.57	515.95	141.36	0	2.15	XM_022789469.1	0.208174	2.57328	0.917985	1
XM_022789470.1	648.67	540.3	577.57	680.17	200.52	338.86	424.15	662.05	1101.6	657.83	563.02	971.39	677.59	856.54	809.35	636.49	XM_022789470.1	-0.267838	4.9049	0.0909154	0.848888
XM_022789471.1	54.86	464.59	222.12	153.25	0	371.51	0.04	62.53	670.26	0	395.95	572.81	167.33	308.92	567.43	160.37	XM_022789471.1	-0.707667	3.53231	0.50719	1
XM_022789473.1	638.47	564.11	685.43	471.43	343.5	605.63	403.53	778.49	535.13	529.81	575.37	824.87	598.13	609.17	644.22	669.93	XM_022789473.1	0.215289	4.82394	0.047287	0.778531
XM_022789474.1	457.59	369.36	546.85	390.6	272.04	301.51	389.17	528.97	540.04	548.69	681.24	546.81	495.46	514.37	514.86	397.79	XM_022789474.1	0.000175758	4.4796	0.997336	1
XM_022789475.1	65.09	73.43	118.09	170.79	0	222.87	129.5	56.42	312.11	118.8	135.29	302.89	143.66	141.13	124.17	301.25	XM_022789475.1	-0.566484	2.81034	0.306995	0.975809
XM_022789476.1	2378.14	1881.63	2316.16	2181.83	1264.87	2075.78	1495.61	2662.89	2892.19	2279.2	2847.21	2933.49	2999.81	2455.04	2752.09	2275.39	XM_022789476.1	-0.0236741	6.79626	0.688556	1
XM_022789477.1	150.38	207.96	265.59	155.16	0	172.14	192.38	79.73	480.79	119.97	147.06	178.21	459.96	236.01	160.03	158.39	XM_022789477.1	-0.310362	3.19243	0.576726	1
XM_022789478.1	49.18	14.58	27.9	74.77	11.09	97.84	61.72	111.71	121.67	76.31	54.26	114.8	119.07	60.45	63.87	71.57	XM_022789478.1	-0.263948	1.74183	0.501557	1
XM_022789481.1	4886.27	3584.46	4885.16	4045.21	2618.69	3949.45	3357.39	5013	5193.14	4424.25	5979.77	5937.34	5012.34	5712.44	5548.96	4363.39	XM_022789481.1	0.000227932	7.78285	0.994561	1
XM_022789483.1	222.23	286.22	464.85	157.29	68.24	195.63	231.57	308.28	273.76	297.74	289.38	312.55	344.47	381.16	414.61	192.55	XM_022789483.1	-0.0443175	3.69902	0.844782	1
XM_022789484.1	928.63	1019.66	1103.66	945.49	559.57	795.83	825.84	1617.8	1507.15	1622.68	1130.33	1396.31	1196.16	978.84	984.5	1018.17	XM_022789484.1	0.0188149	5.70861	0.898481	1
XM_022789485.1	1415.52	965.74	1622.79	1636.57	681.29	1560.14	966.36	1391.61	1726.8	1133.09	2046.29	2097.65	1780.69	1954.75	1936.06	1413.73	XM_022789485.1	-0.0823712	6.15189	0.442993	0.996404
XM_022789486.1	124.62	138.37	148.7	154.65	43.9	103.4	111.23	216.31	277.3	231.49	199.01	197.49	197.69	179.26	176.84	178.56	XM_022789486.1	-0.323131	2.97123	0.0934317	0.848888
XM_022789487.1	0	32.9	0	408.48	26.27	22.21	0	0	62.33	305.08	205.26	0.63	235.88	83.38	0.39	20.96	XM_022789487.1	-0.575788	2.09172	0.70692	1
XM_022789488.1	269	407.53	243.13	130.12	237.74	327.39	157.98	104.4	128.01	118.25	225.02	509.41	480.46	423.81	297.19	260.91	XM_022789488.1	0.108623	3.71524	0.762567	1
XM_022789489.1	649.82	523.5	621.64	465.39	407.08	573.84	248.84	111.34	501.08	395.69	598.37	748.56	742.74	678.06	592.98	414.15	XM_022789489.1	0.0686527	4.6354	0.808195	1
XM_022789490.1	28.94	0	46.36	58.44	0	78.95	65.55	46.83	59.56	8.87	52.21	47.36	93.04	55.87	10.37	0	XM_022789490.1	0.388286	0.991712	0.676176	1
XM_022789491.1	84.77	0	45.28	61.41	0	33.56	0	0	19.5	0	31.09	91.59	107.29	13.82	59.49	0	XM_022789491.1	-0.19249	0.674885	0.895815	1
XM_022789492.1	2123.79	2060.99	1972.4	1553.09	1048.46	1754.42	1281.75	934.19	1601.09	681.89	1793.43	2511.41	2638.38	2405.21	1996.7	1582.45	XM_022789492.1	0.171549	6.38036	0.431233	0.99592
XM_022789493.1	627.67	553.99	546.19	709.3	499.5	784.83	404.88	375.56	699.84	722.29	721.88	866.68	809.09	1086.23	685.57	545.98	XM_022789493.1	-0.0118678	5.00102	0.954735	1
XM_022789496.1	181.42	130.43	50.79	158.69	28.07	62.19	143.72	210.14	157.81	243.28	139.07	318.11	213.12	200.22	102.22	162.48	XM_022789496.1	-0.325898	2.87265	0.339681	0.982419
XM_022789497.1	198.83	103.81	0	0	193.68	188.29	84.27	441.49	80.64	125.93	262.14	480.95	0	368.05	131.78	279.91	XM_022789497.1	-0.0699742	3.13902	0.948125	1
XM_022789498.1	37.82	21	87.89	0	0	0	115.54	69.03	26.86	58.59	99.44	19.39	0	93.75	15.28	0	XM_022789498.1	0.42426	1.0114	0.74917	1
XM_022789501.1	339.07	320.97	355.7	447.31	177.89	380.17	158.85	322.24	589.25	355.28	231.58	254.75	465.73	102.97	513.34	339.02	XM_022789501.1	0.164703	4.00598	0.57184	1
XM_022789503.1	850.77	714.18	873.66	752.77	429.42	832.03	632.63	1055.63	1215.26	964.43	1003.82	1210.89	982.19	1036.88	1017.5	829.73	XM_022789503.1	-0.0556721	5.40573	0.433446	0.996044
XM_022789504.1	64.23	79.82	107.34	65.23	40.58	93.97	78.37	123.37	130.74	109.57	123.18	152.11	139.81	96.12	151.5	83.27	XM_022789504.1	-0.220671	2.28008	0.251012	0.960394
XM_022789505.1	438.14	328.74	520.33	444.9	346.77	441.74	348.09	462	800.61	520.09	753.59	556.04	552.9	560.45	694.25	581.12	XM_022789505.1	-0.189088	4.63309	0.160429	0.924321
XM_022789507.1	139.08	68.66	65.18	115.08	98.38	20.13	101.55	144.69	189.65	162.36	222.03	168.13	200.63	204.37	142.63	121.76	XM_022789507.1	-0.470668	2.68782	0.144781	0.910085
XM_022789508.1	823.78	585.6	559.5	666.02	476.85	746.14	451.36	890.31	694.74	594.55	910.38	851.82	611.47	964.18	804.12	820.12	XM_022789508.1	0.120223	5.1002	0.375352	0.991995
XM_022789509.1	626.67	561.25	698.91	569.35	262.08	663.9	522.39	747.66	909.45	582.02	839.59	943.34	812.11	789.52	813.37	688.32	XM_022789509.1	-0.0847129	5.01322	0.326248	0.980551
XM_022789510.1	40.28	50.8	71.24	51	0	51.49	69.66	91.52	110.03	36.04	57.98	80.91	62.09	135.9	120.86	49.75	XM_022789510.1	-0.286809	1.66144	0.535463	1
XM_022789512.1	355.64	6.13	0	0.7	134.72	496.73	39.33	467.91	369.72	265.97	279.14	534.79	394.48	574.5	143.6	700.51	XM_022789512.1	-0.799277	3.77603	0.385815	0.995318
XM_022789513.1	239	174	255	258	124	283	161	338	299	212	336	322	296	273	290	272	XM_022789513.1	0.0343376	3.61237	0.802276	1
XM_022789514.1	95	44	80	80	33	79	65	81	108	74	114	113	84	79	96	121	XM_022789514.1	-0.142659	2.0138	0.485676	1
XM_022789515.1	15	11	12	13	6	4	12	15	20	13	14	17	22	23	9	16	XM_022789515.1	-0.229363	-0.42623	0.502408	1
XM_022789516.1	92	61	72	101	38	93	54	102	169	82	106	136	117	122	124	77	XM_022789516.1	-0.228382	2.1899	0.243932	0.956184
XM_022789517.1	22.65	31.8	54.63	0	0	42.81	0	43.83	29.33	143.34	81.57	171.6	0	118.94	168.1	0	XM_022789517.1	-1.62575	1.3516	0.198242	0.937862
XM_022789518.1	611	515	688	517	259	524	406	635	687	590	672	750	682	611	619	501	XM_022789518.1	0.0656993	4.77376	0.417356	0.995318
XM_022789519.1	136.97	112.14	296.18	168.67	36.52	199.57	224.36	145.17	185.44	241.02	205.14	125.47	87.05	160.69	36.13	197.33	XM_022789519.1	0.401352	2.96677	0.295104	0.971942
XM_022789520.1	0.14	646.62	0	203.7	0	693.89	1.69	451.31	1048.52	0	239.41	777.97	1146.2	0.03	224.01	0	XM_022789520.1	-0.369496	3.91052	0.836769	1
XM_022789521.1	891.89	45.24	889.82	547.63	509.48	74.54	572.95	630.52	0.04	825.98	687.45	477.56	25.75	1139.28	937.86	690.67	XM_022789521.1	0.155322	4.77514	0.850359	1
XM_022789522.1	964	763	931	828	457	769	687	1081	1055	907	1099	1167	945	1044	982	832	XM_022789522.1	0.0631665	5.42488	0.324823	0.980133
XM_022789524.1	23	25.18	47.79	2.45	23	0	18.3	0	30	1.9	29.8	11.94	38	41.32	39.67	0	XM_022789524.1	0.0547931	0.118747	0.956217	1
XM_022789527.1	16	10	6	10	8	9	7	8	14	7	12	15	8	16	8	9	XM_022789527.1	0.144044	-0.783276	0.674732	1
XM_022789528.1	221	256	279	279	131	228	191	272	358	289	325	381	339	290	312	329	XM_022789528.1	-0.122763	3.73115	0.290432	0.97159
XM_022789529.1	342.87	467.66	694.44	524.28	320.84	438.27	383.43	330.44	585.94	468.51	600.71	504.17	543.89	624.68	679.6	471.21	XM_022789529.1	0.0481946	4.58361	0.764439	1
XM_022789530.1	130.13	60.9	213.95	125.08	85.98	110.92	120.73	225.99	83.96	112.25	96.61	314.48	142.27	110.75	128.92	65.98	XM_022789530.1	0.419346	2.67024	0.148358	0.912557
XM_022789533.1	148.62	52.03	112.78	0	89.3	109.43	3.36	117.58	0	0	78.95	0	104.25	109.5	0	163.99	XM_022789533.1	0.786031	1.80421	0.576251	1
XM_022789534.1	188.98	191.28	279.83	228.27	143.88	129.25	204.49	287	389.1	217.25	312.48	327.16	340.43	465.83	228.93	199.25	XM_022789534.1	-0.183607	3.60564	0.33578	0.982419
XM_022789535.1	95.54	66.12	89.25	105.81	56.26	89.23	110.36	100.73	186.9	117.89	150.08	173.93	111.78	116.34	123.06	121.06	XM_022789535.1	-0.218576	2.44128	0.264453	0.964056
XM_022789536.1	520.09	501	556.86	520.03	266.03	470.13	376.65	491.38	473.24	412.76	610.44	692.61	596.36	622.11	527.72	430.88	XM_022789536.1	0.15109	4.5866	0.127477	0.890641
XM_022789537.1	77.15	0	15.14	47.09	21.07	24.87	40.87	69.22	24.03	40.24	64.04	46.55	30.75	30.01	51.54	47.12	XM_022789537.1	0.165479	0.974438	0.758824	1
XM_022789539.1	400.97	333.54	505.8	404.18	205.71	420.05	250.56	333.99	437.73	337.97	407.42	553.5	460.59	517.88	481.43	408.78	XM_022789539.1	0.0400792	4.25929	0.740716	1
XM_022789540.1	544.03	421.46	464.2	423.82	292.29	340.95	352.44	563.01	448.27	403.03	605.58	641.5	524.41	584.12	595.57	376.22	XM_022789540.1	0.0974708	4.49588	0.391455	0.995318
XM_022789541.1	608	619	750	737	328	669	535	776	901	702	877	1105	879	892	867	848	XM_022789541.1	-0.119128	5.15082	0.1348	0.902175
XM_022789542.1	308.59	272.48	378.9	344.49	148.09	249.91	236.35	377.76	439.11	416.02	390.82	494.82	408.78	362.09	380.69	350.41	XM_022789542.1	-0.124894	4.03197	0.246639	0.957964
XM_022789543.1	262.19	230.54	243.23	342.13	116.85	297.69	218.11	390.82	538.1	329.25	370.32	439.12	439.27	345.51	355.01	390.45	XM_022789543.1	-0.250426	3.95576	0.0855662	0.841435
XM_022789544.1	427.37	357.72	616.54	452.68	168.34	0	354.69	295.45	481.92	197.12	444.52	385.83	283.79	53.86	580.72	44.93	XM_022789544.1	0.517482	3.94189	0.445057	0.996587
XM_022789545.1	362.45	320.92	404.55	288.88	182.45	297.01	269.63	534.33	517.3	405.32	347.24	449.63	280.43	385.43	341.99	396.51	XM_022789545.1	0.119015	4.106	0.416311	0.995318
XM_022789546.1	44	51.92	24.73	27.15	0	31.49	0	0	0	11.95	25.61	30.02	67.93	12.36	0	9.58	XM_022789546.1	0.526151	0.112532	0.660461	1
XM_022789547.1	93.35	84.62	148.49	149.84	61.7	116.8	158.26	187.85	164.6	130.48	207.84	276.22	142.37	189.7	257	181.45	XM_022789547.1	-0.244433	2.91029	0.259459	0.963282
XM_022789549.1	29.82	56.08	17.9	74.92	7.72	37.71	40.66	45.22	18.15	72.39	68.33	45.48	55.33	65.37	73.43	59.92	XM_022789549.1	-0.224467	1.24373	0.576436	1
XM_022789550.1	932.35	724.55	1074.4	693.79	391.75	773.47	591.25	955.33	1288.14	862.63	984.23	1202.23	1155.38	977.02	1067.58	1016.19	XM_022789550.1	-0.120706	5.42546	0.160066	0.924268
XM_022789553.1	122.61	62.15	41.7	40.41	31.53	91.04	103.44	34.27	14.46	69.05	45.38	68.77	82.28	67.82	56.98	0	XM_022789553.1	0.81594	1.57777	0.157437	0.924268
XM_022789554.1	353.52	160.81	432.99	118.82	223.91	281.44	209.61	313.63	49.55	52.85	275.86	245.27	277.92	187.76	300.78	85.97	XM_022789554.1	0.930811	3.46373	0.01318	0.638624
XM_022789555.1	415	352	447	423	269	310	300	535	426	364	431	459	457	513	500	347	XM_022789555.1	0.185895	4.29506	0.0865784	0.844697
XM_022789556.1	54	65	86	68	37	68	58	96	147	92	139	110	165	95	109	83	XM_022789556.1	-0.44352	2.1174	0.0241826	0.690738
XM_022789557.1	1433.25	1452.46	1711.26	1638.69	662.19	1447.71	1346.98	1897.83	2613.42	1708.17	2061.66	2261.54	1955.62	2026.09	2202.87	1700.74	XM_022789557.1	-0.14361	6.36066	0.0926026	0.848888
XM_022789558.1	2198.16	1790.66	2714.34	1713.09	1009.28	1997.62	1666.7	2525.96	2538.16	2249.02	2320.27	2632.36	2373.4	2653.46	2671.3	2004.24	XM_022789558.1	0.0430658	6.69192	0.570665	1
XM_022789559.1	110.12	139.66	94.22	82.04	126.24	153.17	80.33	129.42	0	193.77	104.72	255.35	135.74	89.78	0	216.08	XM_022789559.1	0.297326	2.59407	0.709895	1
XM_022789560.1	199.86	98.11	158.07	232.69	67.85	57.63	88.24	313.64	487.97	173.83	222.25	238.16	317.57	160.24	184.97	143.47	XM_022789560.1	-0.332131	3.17231	0.283116	0.969196
XM_022789561.1	133.86	226.56	70.37	296.19	184.62	246.58	194.73	305.98	300.87	259.39	443.76	346.13	245.29	190.52	254.74	269.21	XM_022789561.1	-0.0348477	3.58729	0.908168	1
XM_022789563.1	49.26	9.08	4.99	28.14	6.48	0	13.14	14.73	52.22	10.1	50.04	37.97	18.21	17.24	9.26	18.79	XM_022789563.1	-0.371794	0.0840983	0.551617	1
XM_022789564.1	209.74	196.92	260.8	219.86	177.52	280.03	145.54	287.27	322.78	263.87	327.96	296.03	308.79	263.88	259.73	233.21	XM_022789564.1	0.0357587	3.60433	0.791705	1
XM_022789565.1	1537	1174	1643	1390	829	1242	929	1686	1520	1261	1651	1906	1623	1606	1672	1404	XM_022789565.1	0.096763	6.09444	0.120508	0.88412
XM_022789566.1	118.54	38.36	181.57	149.51	51.76	75.12	59.19	38.46	115.47	99.62	54.91	182.76	80.66	99.65	58.37	37.26	XM_022789566.1	0.35529	2.11955	0.336392	0.982419
XM_022789568.1	135.29	0	138.64	85.72	20.66	137.52	50.98	56.92	68.02	158.43	115.21	201.78	299.5	139.34	151.82	77.19	XM_022789568.1	-0.63908	2.39913	0.255657	0.960534
XM_022789569.1	187.03	245.6	355.76	469.15	178.21	329.25	255.14	370.68	207.16	260.44	512.8	554.94	498.56	503.81	286.9	397.9	XM_022789569.1	-0.0397548	4.0548	0.861655	1
XM_022789570.1	923.2	901.79	827.92	756.04	199.08	736.57	847.38	1159.61	1247.41	998.22	824.37	1530.26	1515.92	1171	1239.18	586.13	XM_022789570.1	-0.162205	5.48131	0.418177	0.995318
XM_022789571.1	74.24	32.93	92.25	141.19	0	113.07	111.66	0	42.12	121.48	70.23	65.3	184.37	70	80.33	71.51	XM_022789571.1	0.0186158	1.95654	0.983154	1
XM_022789572.1	0	24.98	0	0	35.81	63.94	0	22.53	47.42	57.41	65.82	41.51	25.22	0	26.92	0	XM_022789572.1	-0.265862	0.424221	0.854665	1
XM_022789574.1	213.72	173.66	214.78	215.94	131.24	212.57	121.56	437.66	351.97	188.93	132.71	222.92	202.09	221.73	250.34	453.02	XM_022789574.1	0.0800398	3.48826	0.770316	1
XM_022789575.1	199.04	114.35	149.89	124.83	221.46	217.83	249.24	171.89	229.12	216.28	255.27	336.35	134.53	250.74	167.54	37.06	XM_022789575.1	0.357521	3.26066	0.310237	0.977036
XM_022789577.1	90.21	61.04	180.78	125.96	62.97	137.84	94.33	167.19	153.55	78.88	134.82	125.9	143.81	200.5	94.26	85.38	XM_022789577.1	0.223543	2.53533	0.342518	0.982419
XM_022789578.1	938.11	1185.65	1095.82	958.08	496.02	1094.83	747.64	1037.32	1440.72	1087.58	1109.12	1492.42	1081.81	1389.5	1212.94	1165.91	XM_022789578.1	-0.0239668	5.6963	0.816199	1
XM_022789579.1	58.6	52.51	158.54	0	0	49.52	40.84	101.69	0	0	169.6	101.54	73.67	81.68	111.85	21.46	XM_022789579.1	0.00928763	1.54974	0.995572	1
XM_022789580.1	0	66.42	23.49	36.73	0	61.67	0	24.22	0	11.76	0	24.18	16.63	18.72	27.19	0	XM_022789580.1	1.45155	0.0549289	0.274884	0.966691
XM_022789583.1	1654	1200.55	1196.25	1274.33	640.93	1560.22	1101.56	1873.38	2208.98	1241.47	1589.43	1946.33	1619.48	1697.49	1410.98	1133.83	XM_022789583.1	0.0863655	6.10117	0.441074	0.996404
XM_022789587.1	147.97	81.64	93.64	72.38	55.53	67.78	138.07	77.74	124.2	148.98	57.81	177.37	180.63	123.44	86.19	125.53	XM_022789587.1	-0.073026	2.42045	0.812068	1
XM_022789589.1	79.61	167.25	125.81	113.69	27.42	126.4	127.77	151.57	212.6	147.65	146.8	205	161.41	124.41	119.25	130.17	XM_022789589.1	-0.073664	2.6832	0.765025	1
XM_022789590.1	76.33	31.56	70.42	78.54	48.58	49.6	26.23	118.43	127.9	110.35	56.36	74.88	144.62	96.08	117.73	43.71	XM_022789590.1	-0.27684	1.92078	0.383945	0.994829
XM_022789592.1	1562.63	1367.41	1517.21	1215.88	486.07	1464.04	1294.79	1808.51	1743.07	1997.3	1874.69	1963.25	1586.48	1603.46	1777.08	1264.23	XM_022789592.1	-0.0185434	6.17119	0.880796	1
XM_022789593.1	93.41	379.27	282.29	192.14	233.14	124.5	39.98	369.65	459.09	0	377.39	342.14	576.01	428.04	225.28	372.92	XM_022789593.1	-0.260904	3.72248	0.686731	1
XM_022789594.1	29.18	106.57	162.5	158	35.46	105.05	193.18	109.76	137.16	71.65	81.31	242.06	106.16	363.67	249.02	93.02	XM_022789594.1	-0.155662	2.73017	0.711668	1
XM_022789595.1	59.78	0	0	77.42	29.94	16.4	0	16.73	14.59	21.38	28.95	119.96	47.11	25.84	22.22	0	XM_022789595.1	0.0365678	0.569091	0.976998	1
XM_022789596.1	0	35.73	0	21.56	71.4	0	0	18.34	0	24.11	15.65	71.53	124.25	0	50.4	52.1	XM_022789596.1	-0.425262	0.691601	0.780501	1
XM_022789597.1	471.51	530.38	676.71	630.38	299.14	702.61	348.69	677.31	790.78	693.54	848.1	827.37	808.35	841.02	570.2	741.38	XM_022789597.1	-0.135129	4.94255	0.265775	0.964226
XM_022789600.1	194	174	198	172	96	191	122	221	234	178	234	247	196	235	248	198	XM_022789600.1	-0.00131438	3.22196	0.992119	1
XM_022789601.1	1733	1193	1686	1406	824	1336	1088	1644	1842	1618	1957	2112	1644	1891	1879	1444	XM_022789601.1	-0.0236568	6.22053	0.70718	1
XM_022789602.1	3.13	44.67	44.08	95.96	98.71	40.79	3.43	171.31	114.74	98.25	50.14	74.04	59.48	69.38	77.08	38.37	XM_022789602.1	0.221738	1.76272	0.716446	1
XM_022789603.1	389.98	315.59	326.78	190.33	201.08	310.9	256.81	237.21	447.59	236.09	510.79	509.77	436.13	267.23	342.43	372.79	XM_022789603.1	-0.0652742	3.99266	0.733073	1
XM_022789604.1	458	719	725	517	188	687	441	584	854	591	589	942	915	804	556	499	XM_022789604.1	-0.0430519	4.87913	0.800606	1
XM_022789605.1	217.24	214.85	184.5	262.07	125.21	327.6	192.19	281.51	425.16	252.93	378.1	250.23	394.85	398.38	393.38	296.12	XM_022789605.1	-0.244238	3.76199	0.165085	0.925638
XM_022789606.1	290	215	248	292	186	300	240	326	422	367	392	290	362	313	358	298	XM_022789606.1	-0.0304184	3.87882	0.84067	1
XM_022789607.1	1121	1021	1962	1101	503	993	899	1230	1543	1330	1233	1687	1388	1577	1159	1310	XM_022789607.1	-0.00152036	5.87899	0.986596	1
XM_022789608.1	564	482	530	541	314	515	412	666	576	555	622	757	591	720	578	525	XM_022789608.1	0.0901551	4.73623	0.289175	0.971386
XM_022789609.1	505.11	279.63	275.11	494.2	320.39	564.87	239.71	794.08	1053.46	632.18	777.54	590.29	466.6	713.22	891.59	376.98	XM_022789609.1	-0.283399	4.71069	0.229941	0.955139
XM_022789610.1	521.54	649.26	789.05	505.8	362.61	406.13	391.04	714.27	667.54	415.23	648.53	929.86	721.11	367.7	199.57	732.55	XM_022789610.1	0.274254	4.7548	0.252026	0.960534
XM_022789611.1	116.35	73.11	88.83	0	0	0	131.25	74.66	0	52.59	117.93	25.85	51.3	134.08	85.84	100.47	XM_022789611.1	0.075518	1.69029	0.948954	1
XM_022789612.1	225.59	104.51	192.53	136.68	116.89	211.62	181.4	215.57	208.79	186.28	187.71	267.36	158.35	294.33	316.51	179.38	XM_022789612.1	0.0162472	3.25424	0.935089	1
XM_022789613.1	277.68	242.66	344.55	220.47	255.75	246.4	228.93	286.1	447.05	324.09	429.11	456.33	324.48	389.01	341.56	262.89	XM_022789613.1	-0.0673116	3.92748	0.678807	1
XM_022789614.1	932.52	2212.82	404.63	2280.1	1083.98	1042.82	1679.66	2561.85	3492.2	2373.44	2854.16	3180.63	2955.88	2914.28	2890.03	2436.91	XM_022789614.1	-0.490667	6.68949	0.0866878	0.844697
XM_022789615.1	574.6	460.8	536.85	549.92	281.87	459.35	400.42	646.5	506.92	599.42	793.33	602.13	543.66	801.71	436.35	447.84	XM_022789615.1	0.0946694	4.68474	0.487722	1
XM_022789616.1	312.13	118.03	255.08	241.93	183.49	194.64	198.25	321.83	488.24	511.21	261.85	440.18	336.51	151.96	475.59	282.89	XM_022789616.1	-0.313572	3.82112	0.220065	0.949647
XM_022789617.1	58.65	97.02	98.31	10.25	53.65	14.84	0	68.34	96.19	50.15	110.56	0	16.99	44.81	25.12	44.16	XM_022789617.1	0.413288	1.3145	0.620024	1
XM_022789618.1	239.04	199.64	377.07	307.29	149.18	348.55	216.65	428.71	375.94	350.02	392.85	452.2	445.7	316.27	352.53	378.36	XM_022789618.1	-0.0833386	3.97233	0.551974	1
XM_022789619.1	20.07	30.8	10.68	40.34	18.19	18.69	8.24	29.8	49.55	32.18	34.95	38.51	26.34	23.04	10.25	26.24	XM_022789619.1	-0.0420555	0.415684	0.940539	1
XM_022789620.1	66.59	107.42	79.98	102.56	30.96	64.53	48.18	79.73	112.22	111.29	94.8	69.07	110.33	166.22	59.11	98.45	XM_022789620.1	-0.155661	2.07853	0.564056	1
XM_022789621.1	1048	783.94	1086.6	854.7	477.98	802.11	709.81	980.69	1144.97	992.65	1231.62	1331.73	1012.72	1168.65	1246.27	951.53	XM_022789621.1	-0.0555448	5.54233	0.428584	0.995408
XM_022789623.1	85.44	12.66	93.93	49.66	41.82	43.19	55.16	51.23	85.62	68.44	75.06	94.81	132.51	71.82	93.87	36.42	XM_022789623.1	-0.204269	1.71199	0.541404	1
XM_022789627.1	270.67	344.31	324.03	316.07	157.3	393.71	304.76	324.66	375.76	534.8	369.76	487.99	338.62	446.13	315.24	414.73	XM_022789627.1	-0.0593844	4.09937	0.7321	1
XM_022789628.1	137.14	131.62	158.29	63.18	56.53	151.34	175.7	160.94	213.37	199.42	226.08	245.01	159.25	115.04	151.88	115.25	XM_022789628.1	-0.0706968	2.87363	0.778569	1
XM_022789629.1	600.49	621.7	954.8	819.63	575.56	964.06	644.08	879.25	1437.16	876.12	1411.82	1167.91	1344.81	1033.57	1000.34	1068.27	XM_022789629.1	-0.219026	5.50528	0.094157	0.84899
XM_022789630.1	13.36	12.69	19.2	45.88	0	12.73	25.03	25.22	44.55	37.66	6.39	25.83	13.17	26.3	19.16	6.58	XM_022789630.1	0.103699	0.100194	0.872257	1
XM_022789631.1	84.52	112.99	82.94	75.24	0	69.69	66.2	23.27	244.25	64.36	41.3	101.01	157.45	120.58	69.58	143.25	XM_022789631.1	-0.527121	2.09445	0.338712	0.982419
XM_022789632.1	198.29	161.54	130.98	168.71	42.76	74.52	129.96	154.5	402.91	108.85	158.4	399.58	119.95	283.33	268.3	224.8	XM_022789632.1	-0.508217	3.118	0.0853014	0.840656
XM_022789633.1	179.78	215.43	146.64	169.66	91.51	130.3	92.25	242.43	284.27	159.32	283.69	235.31	255.49	138.42	304.53	215.52	XM_022789633.1	-0.195622	3.21069	0.33906	0.982419
XM_022789634.1	70	95.68	182.55	88.35	130.12	119.13	115.12	129.62	252.65	163.78	245.96	199.97	169.98	197.25	202.09	105.65	XM_022789634.1	-0.267482	2.88767	0.287884	0.970885
XM_022789635.1	176.16	223.39	263.19	253.77	182.85	84.64	186.82	155.11	219.56	191.18	145.81	119.82	105.63	193.54	149.69	78.36	XM_022789635.1	0.774051	3.11501	0.00659403	0.550181
XM_022789636.1	28.21	0	113.46	30.58	0	39.92	0	18.18	53	20.57	19.69	187.43	120.04	94.75	0	0	XM_022789636.1	-0.819016	1.00533	0.526221	1
XM_022789637.1	1064.54	508.05	431.11	534.71	413.23	345.62	365.89	534.94	83.07	290.13	741.92	378.96	540.23	522.63	729.87	370.96	XM_022789637.1	0.594636	4.59229	0.0799527	0.834126
XM_022789638.1	107	68	71	93	87	85	57	110	130	90	140	131	123	115	123	92	XM_022789638.1	-0.0531555	2.30147	0.814324	1
XM_022789639.1	901994	721408	792221	791630	379451	826692	603667	719454	1.03036e+06	788969	858324	1.1193e+06	935746	898259	957130	810072	XM_022789639.1	0.0134446	15.2434	0.872518	1
XM_022789640.1	131	199.12	320.45	204.82	67.95	165.69	150.19	173.08	150.33	175.3	191.25	264.3	291.22	200.64	133.74	96.96	XM_022789640.1	0.276561	3.11817	0.244229	0.956184
XM_022789641.1	276.07	232.93	322.19	297.83	148.74	251.77	222.82	287.87	411.77	375.92	302.5	411.65	354.22	335.99	330.76	336.88	XM_022789641.1	-0.115818	3.86254	0.325657	0.980302
XM_022789642.1	111.38	115.63	172.23	105.03	33.52	49.47	79.79	102.82	89.55	79.8	138.05	148.58	143.6	166.11	101.73	101.91	XM_022789642.1	0.0159575	2.36479	0.960885	1
XM_022789644.1	21.27	13.9	11.2	0	0	21.66	0	54.71	36.42	3.11	25.13	18.81	14.32	36.4	28.07	23.2	XM_022789644.1	-0.3793	-0.0747604	0.633372	1
XM_022789645.1	31.75	0	26.88	43.28	13.49	10.37	16.36	0	0	0	34.41	41.27	19.4	39.87	0	10.44	XM_022789645.1	0.437872	-0.0798272	0.708858	1
XM_022789646.1	27.63	8.54	55.31	25.86	75.25	35.72	18.04	47.59	36.26	17.87	31.91	42.68	21.46	14	17.44	16.57	XM_022789646.1	1.1081	0.753469	0.015151	0.653089
XM_022789648.1	14	9	15	13	5	10	4	15	8	5	7	19	11	14	8	10	XM_022789648.1	0.408271	-0.776864	0.256978	0.961273
XM_022789652.1	0	76.15	32.92	76.52	0	92	23.58	124.24	92.46	92.76	0	0	56.95	6.6	60.25	64.63	XM_022789652.1	0.389351	1.31177	0.736798	1
XM_022789653.1	59.73	36.85	26.47	12.48	36.74	0	45.25	0	29.54	0	68.23	37.21	67.05	45.31	84.75	24.76	XM_022789653.1	-0.145859	0.86789	0.881237	1
XM_022789655.1	48.27	0	75.6	0	13.26	0	0	20.76	0	15.24	0	21.97	0	62.08	0	11.61	XM_022789655.1	0.737715	-0.191818	0.684198	1
XM_022789656.1	1244.93	768.3	1150.76	974.75	518.67	832.24	869.65	1172.68	956.62	1340.09	1348.08	1304.49	960.93	1115.85	1141.88	889.01	XM_022789656.1	0.0952337	5.62452	0.418956	0.995318
XM_022789657.1	569.07	423.7	626.24	558.25	380.33	439.76	331.35	483.32	870.38	588.91	730.92	718.51	450.07	648.15	613.12	572.99	XM_022789657.1	-0.0491129	4.74403	0.726989	1
XM_022789659.1	58.48	43.03	19.18	29.55	41.03	26.03	36.73	35.71	68.03	56.21	28.86	85.1	48.32	30.66	38.19	34.3	XM_022789659.1	0.0437181	1.10386	0.891611	1
XM_022789660.1	318.46	301.33	427.63	300.1	164.33	270.04	240.67	490.72	555.5	326.45	342.99	480.77	337.84	446.47	310.19	331.27	XM_022789660.1	0.0422415	4.05445	0.766778	1
XM_022789663.1	363.47	275.75	320.41	373.4	194.77	273.22	220.44	434.27	443.21	296.87	328.7	512.26	279.13	385.27	369.26	305.58	XM_022789663.1	0.132135	3.9984	0.302208	0.974
XM_022789665.1	49.17	51.89	42.78	34.94	23.02	27.68	43.17	38.61	83.27	63.01	63.11	99.87	103.14	64	75.37	75.85	XM_022789665.1	-0.612529	1.49097	0.00714413	0.550963
XM_022789666.1	371.13	178.78	375	287.73	148.62	249	187.59	335.64	352.75	294.99	379.54	431.35	251.9	328.78	401.79	278.68	XM_022789666.1	0.00771118	3.83721	0.965821	1
XM_022789667.1	0	50.96	116.22	47.56	0	0	64	0	66.09	0	130	78.03	57.5	133	62.3	41.42	XM_022789667.1	-0.633746	1.30564	0.615878	1
XM_022789669.1	2839.72	1928.26	2681.86	2553.34	1465.05	2415.73	1545.18	2545.58	3098.97	2482.85	3313.65	3172.29	3197.67	3115.51	3556.54	2649.11	XM_022789669.1	-0.074559	6.97052	0.348514	0.983085
XM_022789670.1	19.15	8.96	6.13	14.93	4.33	14.27	7.23	7.78	17.28	12.16	9.81	7.35	4.43	17.7	20.67	3.21	XM_022789670.1	0.210219	-0.701112	0.646383	1
XM_022789672.1	58.51	74.59	92.84	44.79	25.52	74.46	71.92	94.08	127.69	66.53	82.1	91.23	74.97	107.3	66.25	66.06	XM_022789672.1	0.0227145	1.87359	0.932813	1
XM_022789673.1	301.24	0	0	17.92	7.9	15.4	0	0	0	30.11	25.81	0	0	87.23	0	54.89	XM_022789673.1	0.94269	0.774193	0.647856	1
XM_022789674.1	158.94	343.93	190.48	225.81	0	257.82	43.05	37.86	52.35	484.28	260.79	488.22	202.45	98.87	245.51	29.45	XM_022789674.1	-0.240873	3.18306	0.741077	1
XM_022789676.1	1550.25	1627.47	1259.2	1418.69	688.9	1215.7	1229.09	1891.82	2660.27	1414.64	1883.54	2042.28	1994.87	1482.17	1630.46	2049.12	XM_022789676.1	-0.105202	6.25911	0.417475	0.995318
XM_022789677.1	813.78	960.93	1402.71	1220.49	864.85	1126.44	897.26	1648.19	1747.95	1707.33	1819.49	1659.27	1626.97	1614.01	1397.4	1298.36	XM_022789677.1	-0.138855	6.01262	0.261614	0.964056
XM_022789678.1	327.08	339.98	822.13	406.3	126.27	546.17	457.4	495.44	453.52	330.65	310.96	937.79	472.55	592.96	643.62	266.94	XM_022789678.1	0.182493	4.45578	0.47353	1
XM_022789680.1	21.2	8.1	20.63	0	8.55	0	11.29	7.61	2.92	6.47	27.32	0	7.19	7.44	12.76	18.19	XM_022789680.1	0.259777	-0.788943	0.774949	1
XM_022789682.1	303.85	332.55	409.68	321.41	204.93	238.81	291.81	403.55	773.75	496.38	558.42	724.93	821.05	179.22	499.7	662.17	XM_022789682.1	-0.52685	4.39339	0.0228411	0.690738
XM_022789683.1	878.41	641.05	1120.93	510.68	242.28	782.09	469.02	857.39	768.74	634.04	1059.86	1306.59	729.28	1075.16	926.42	654.2	XM_022789683.1	-0.0360241	5.19229	0.822336	1
XM_022789684.1	610.48	671.46	804.02	764.03	456.12	678.68	538.25	975.39	1206.42	1059.19	1110.84	1298.33	1313.46	1076.27	1154.58	945.27	XM_022789684.1	-0.356269	5.41901	3.30998e-05	0.163268
XM_022789687.1	3272.74	2923.39	3564.38	2980.14	1439.92	2799.1	2424.16	3838.06	3678.62	3127.57	3455.56	4204.48	3568.87	3312.59	3470.88	2779.63	XM_022789687.1	0.117358	7.22961	0.0441915	0.772382
XM_022789688.1	22	31	39	21	15	41	14	27	34	13.01	21	30	36	29	37	24	XM_022789688.1	0.286599	0.466985	0.319216	0.979084
XM_022789690.1	246.38	399	452.18	417	143	335	341	483	632	497	522	704	486	430.26	482	455	XM_022789690.1	-0.213554	4.35868	0.160094	0.924268
XM_022789697.1	382.64	501	691.82	570.23	230.04	486.14	396.22	608.08	963.25	658.29	698.49	853.32	555.89	708.83	571.19	731.35	XM_022789697.1	-0.212318	4.81237	0.122625	0.885859
XM_022789698.1	44.11	159.75	260.83	222.53	0	186.98	42.34	73.02	239.74	88.55	77.61	137.59	184.02	76.74	108.62	57.98	XM_022789698.1	0.339834	2.52288	0.570845	1
XM_022789700.1	585.64	354.69	537.85	546.39	214.74	638.57	587.38	913.69	1004.18	978.54	918.35	1044.85	717.68	855.43	809.94	546.26	XM_022789700.1	-0.297236	5.02845	0.0758493	0.824733
XM_022789701.1	743.25	713.4	711.28	516.3	488.26	606.91	574.62	980.02	1083.12	841.76	856.04	865.04	835.01	812.83	854.44	704.76	XM_022789701.1	0.0275581	5.1848	0.806702	1
XM_022789702.1	1609	1479	1786	1640	865	1580	1158	1976	2338	1952	2252	2461	1944	2083	2081	1867	XM_022789702.1	-0.119159	6.41534	0.0361618	0.735857
XM_022789703.1	286	272	326	301	139	302	201	375	444	388	387	412	453	359	319	313	XM_022789703.1	-0.122648	3.95683	0.284804	0.969323
XM_022789704.1	435	461	530	503	234	471	349	601	665	611	587	763	689	529	564	601	XM_022789704.1	-0.120055	4.66079	0.227648	0.954734
XM_022789705.1	13	4	8	12	8	12	8	14	7	6	6	14	6	5	11	9	XM_022789705.1	0.684792	-0.921839	0.0659317	0.809877
XM_022789706.1	4182.75	3842.95	4432.45	3933.77	2128.13	3972.37	3076.5	4415.99	5672.86	3879.72	5060.25	6053.92	6059.19	5486.93	5490.14	4480.05	XM_022789706.1	-0.110016	7.72542	0.0762684	0.826091
XM_022789707.1	2430.25	2229.05	3003.55	1918.23	1113.87	1831.63	1738.5	2210.01	2457.14	2146.28	2477.75	3087.08	2600.81	2825.07	2742.86	2021.95	XM_022789707.1	0.0688455	6.76508	0.411182	0.995318
XM_022789709.1	288	443	380	403	220	438	312	469	680	450	653	632	493	536	609	415	XM_022789709.1	-0.200121	4.44765	0.123302	0.885859
XM_022789713.1	16519.1	11395.1	14983.3	14087.3	10040.8	22396.7	12803.7	21580.8	28052.7	13025.7	31287.1	25500.6	25930.1	20919.4	19942.3	22132.8	XM_022789713.1	-0.19761	9.82508	0.178878	0.930022
XM_022789714.1	2459.56	2397.82	2051.98	2516.12	1270.02	2690.35	1983.66	3330.71	3429.58	1506.42	4736.19	3783.69	2480.18	3729.43	3391.94	2837.36	XM_022789714.1	-0.076403	7.02688	0.61978	1
XM_022789715.1	6412.28	3967.01	5196.12	4730.87	3348.81	7585.53	5004.98	7947.98	7842.58	4337.45	11493.4	8534.56	7027.21	7526.14	7811.05	7939.06	XM_022789715.1	-0.112887	8.29014	0.460769	1
XM_022789716.1	817.61	582.42	983.21	828.53	424.39	1362.57	674.12	909.85	1196.22	417.57	1302.23	979.25	1244.95	953.61	1010.79	1182.58	XM_022789716.1	0.0444392	5.45727	0.8215	1
XM_022789717.1	371.44	260.59	336.34	204.15	251.02	226.84	193.54	371.71	320.95	238.88	558.02	444.89	241.6	414.44	217.94	395.24	XM_022789717.1	0.0516094	3.91988	0.808508	1
XM_022789719.1	574.79	420.82	516.04	470.49	276.54	506	390.13	673	542.84	465.38	590	655.27	643	633.26	584.28	556.18	XM_022789719.1	0.0824841	4.65756	0.358233	0.983769
XM_022789720.1	0	14.83	0	14.18	12.11	0	0	12.06	0	10.18	0	29.29	45.15	0	34.78	23.31	XM_022789720.1	-0.895318	-0.581174	0.547701	1
XM_022789721.1	237.17	258.08	172.1	296.14	156.55	219.56	333.15	287.58	252.79	277.72	281.03	337.62	277.61	253.6	355.46	173.39	XM_022789721.1	0.254068	3.66988	0.19753	0.937862
XM_022789722.1	162.76	0	100.65	92.13	0	161.41	0	150.63	205.69	31.96	110.11	170.46	35.52	170.32	88.05	153.37	XM_022789722.1	-0.30265	2.20644	0.749993	1
XM_022789723.1	596.06	467.09	680.26	480.55	390.34	482.03	347.85	705.73	650.52	548.14	920.87	697.62	749.72	705.08	655.71	701.94	XM_022789723.1	-0.0630582	4.85693	0.593591	1
XM_022789724.1	1151	1089	1201	1038	490	920	833	1299	1299	935	1225	1476	1303	1215	1302	910	XM_022789724.1	0.104101	5.704	0.167782	0.926162
XM_022789728.1	324.14	327.74	396.46	327.61	196.14	296.56	292.43	378.65	385.83	379.71	386.81	459.05	502.44	407.05	340.51	353.03	XM_022789728.1	0.0425482	4.10343	0.696362	1
XM_022789729.1	57	28	35.09	41	23.16	38	22	32.15	68	29	40.13	63.48	49.1	39.6	31.71	67.52	XM_022789729.1	-0.110698	1.03737	0.69774	1
XM_022789730.1	69	62	100	102	43	78	61	104	45	40	67	208	89	89	51	49	XM_022789730.1	0.373051	1.9188	0.218353	0.948895
XM_022789731.1	4053	2464	2759	2929	2733	3645	3249	4163	6424	3281	7247	6374	4036	4863	5167	5907	XM_022789731.1	-0.310162	7.67099	0.0560679	0.795682
XM_022789732.1	615	583	624	568	338	622	455	703	954	682	824	784	716	733	758	603	XM_022789732.1	-0.0443715	4.96555	0.604783	1
XM_022789733.1	2439.21	1574.72	2602.95	2057.12	1403.34	1646.64	1626.53	2430.92	3053.12	2339.22	3212.85	3443.31	2890.25	2782.7	2855.77	2254.28	XM_022789733.1	-0.142228	6.82409	0.0749539	0.823918
XM_022789734.1	609.38	742.06	729.6	766.97	344.42	895.08	449.4	969.38	973.45	547.69	814.31	991.76	745.93	866.92	878.11	749.95	XM_022789734.1	0.115155	5.15539	0.347225	0.982628
XM_022789735.1	1525.34	1044.39	1514.31	1105.66	664.41	1208.67	1063.46	1609.99	1116.45	1080.47	1264.7	1510.95	1528.2	1430.42	1290.14	1102.02	XM_022789735.1	0.282901	5.90281	0.000632	0.282323
XM_022789737.1	304.07	204.83	495.14	407.26	154.83	262.6	307.61	416.72	655.98	197.61	348.15	586.98	330.62	488.96	400.97	463.75	XM_022789737.1	-0.0737201	4.1377	0.722177	1
XM_022789738.1	1383	1071	1329	1157	770	1334	947	1476	1704	1299	1613	1630	1490	1580	1523	1324	XM_022789738.1	0.0208799	6.00382	0.737094	1
XM_022789739.1	255.18	268.72	298.34	197.59	204.22	268.18	209.48	271.84	346.32	221.38	404.01	274.22	257.72	317.08	376.09	293.26	XM_022789739.1	0.0745689	3.75373	0.635549	1
XM_022789740.1	33.01	10.42	37.24	30.86	12.3	15.6	31.96	28.7	20.35	0	53.74	70.29	40.76	0	42.38	49.47	XM_022789740.1	-0.0692409	0.564102	0.928268	1
XM_022789741.1	0	0	47.27	0	18.06	7.18	0	41.02	27.56	7.34	27.86	42.62	58.74	18	0	0	XM_022789741.1	-0.285764	-0.120255	0.837388	1
XM_022789742.1	77.14	41.04	22.21	47.21	78.42	24.84	46.93	70.19	67.53	52.97	74.67	41.37	83.91	119.66	46.08	37.59	XM_022789742.1	0.135063	1.56742	0.724761	1
XM_022789743.1	233.67	173.82	209.94	196.34	71	229.2	137.64	211.25	252.24	218.31	284.73	304.49	229.87	285.25	273.45	283.68	XM_022789743.1	-0.194502	3.40034	0.182364	0.930022
XM_022789744.1	2549	2695	2931	2362	1275	2420	2261	3444	2945	2881	3025	3842	3075	3372	2873	2444	XM_022789744.1	0.0767041	7.03563	0.319688	0.979417
XM_022789745.1	173.32	126.67	113.33	70.34	83.41	142.46	28.79	156.12	112.25	70.91	149.62	134.49	186.08	135.79	141.39	164.57	XM_022789745.1	0.0718325	2.57978	0.807229	1
XM_022789746.1	200.68	213.71	248.73	245.92	110.08	249.95	186.01	267.24	336.71	247.42	379.95	339.78	330.45	380.27	312.76	246.76	XM_022789746.1	-0.200433	3.65786	0.0996909	0.8558
XM_022789747.1	460.32	391.29	446.27	431.08	294.92	324.05	359.99	470.76	515.29	446.58	530.05	597.22	533.55	539.73	487.24	423.24	XM_022789747.1	0.0421424	4.43977	0.656061	1
XM_022789749.1	80.11	85.66	18.42	0	0	26.67	68.13	0	148.36	241.42	142.57	235.91	78.1	92.31	151.64	93.53	XM_022789749.1	-1.67646	2.06695	0.0670905	0.810554
XM_022789750.1	0	0	86.32	61.64	29.04	28.42	0	150.59	89.95	0	0	0	55.39	37.84	0	0	XM_022789750.1	1.26163	0.733702	0.508614	1
XM_022789751.1	250.44	121.72	195.78	234.33	174.35	185.1	185.38	278.18	292.86	207.71	209.44	295.19	271.53	202.89	270.49	166.97	XM_022789751.1	0.175949	3.42119	0.314697	0.979011
XM_022789752.1	29.43	15.84	53.13	18.25	0	21.71	0	0	7.67	9.17	44	27.45	7.36	0	0	21.07	XM_022789752.1	0.495412	-0.272142	0.670974	1
XM_022789753.1	19.38	44.52	65.72	175.31	21.02	37.9	38.89	69.49	169.83	51.09	64.12	88.27	104.17	79.9	70.44	48.58	XM_022789753.1	-0.146386	1.76737	0.719551	1
XM_022789754.1	269.75	342.82	426.89	276.99	143.64	322.66	237.13	420.3	452.79	461.62	379.33	407.77	353.75	420.01	321.97	322.37	XM_022789754.1	-0.00760621	4.04116	0.95205	1
XM_022789755.1	77.97	58.42	145.64	141.71	24.5	144.26	123.52	91.14	72.27	66.2	201.04	153.43	124.19	98.46	119.74	144.91	XM_022789755.1	0.0797213	2.41917	0.808008	1
XM_022789756.1	36.53	0	33.02	12.41	12.25	24.99	5.15	49.41	62.74	37.55	12.38	49.73	55.48	24.85	74.85	39.73	XM_022789756.1	-0.752816	0.668095	0.168023	0.926228
XM_022789757.1	57.48	109.63	94.68	70.83	41.69	60.2	38.83	138.17	134.77	81.05	92.8	165.11	92.79	108.55	70.23	59.46	XM_022789757.1	-0.0209504	2.06819	0.940232	1
XM_022789758.1	7.79	33.97	53.82	75.89	26.67	0	0	35.31	0	36.04	56.72	53.95	38.68	102.74	22.17	58.29	XM_022789758.1	-0.302198	0.89388	0.745232	1
XM_022789759.1	27.97	8.67	0	11.58	0	8.36	7.29	28.55	0	11.79	10.86	71.87	33.45	35.7	0	38.19	XM_022789759.1	-0.833678	-0.134385	0.402781	0.995318
XM_022789760.1	189.79	72.37	160.51	77.12	37.53	130.41	89.04	133.73	201.64	106.63	247.97	177.89	258.67	215.78	276.46	178.55	XM_022789760.1	-0.566313	2.8766	0.0179338	0.66815
XM_022789761.1	10.11	0	38.11	11.11	10.65	15.3	0	23.21	52.78	7.56	40.52	6.19	17.3	34.41	15.95	24.12	XM_022789761.1	-0.563621	-0.0510623	0.419142	0.995318
XM_022789763.1	15.85	0	11.79	0	0	77.98	0	24	0	50.94	19.44	36.14	51.98	51.93	16.57	17.21	XM_022789763.1	-0.664276	0.213486	0.576142	1
XM_022789765.1	918.92	228.39	462	841.26	615.24	878.44	719.77	1036.23	940.72	905.77	1621.22	910.82	840.65	1289.5	1233.35	1000.74	XM_022789765.1	-0.207549	5.42467	0.413222	0.995318
XM_022789768.1	350.63	393.55	439.47	343.64	218.7	398.87	346.7	472.85	508.51	390.07	480.74	528.47	468.5	479.89	448.07	409.59	XM_022789768.1	0.0595985	4.31529	0.521975	1
XM_022789771.1	1286	897	1423	1168	725	1211	936	1475	1379	1080	1525	1673	1516	1634	1355	1105	XM_022789771.1	0.078787	5.91469	0.285214	0.969694
XM_022789772.1	1122.43	1145.97	1514	1146.92	711.09	1121.81	1034.94	1518.63	1945.12	1623.35	1741.61	1959.92	1672.68	1592.05	1615.96	1596.77	XM_022789772.1	-0.185777	6.08311	0.00996906	0.583443
XM_022789773.1	289.57	263.03	176	335.08	58.91	338.19	121.06	310.37	526.54	240.65	290.39	237.08	294.32	287.95	290.04	293.14	XM_022789773.1	-0.0525882	3.67214	0.833576	1
XM_022789774.1	0.02	166.59	191.19	92.64	73.21	116.99	154.05	17.82	154.18	46.84	192.19	206.72	0	229.3	115.25	86.68	XM_022789774.1	0.16126	2.49717	0.846548	1
XM_022789776.1	500	611	624	489.81	333	474	391	585	691	508	631	719	745	720	552.71	544	XM_022789776.1	0.0412228	4.76248	0.67947	1
XM_022789779.1	1192.44	915.26	1313.01	1008.38	577.3	985.76	678.87	1156.82	1095.27	935.3	1321.84	1342.49	1226.54	1189.42	1274.05	1090.73	XM_022789779.1	0.0918399	5.67857	0.222343	0.951038
XM_022789780.1	29.56	45.74	23.99	15.52	19.7	55.23	15.18	31.18	55.02	15.7	36.16	45.59	35.46	25.31	53.95	43.27	XM_022789780.1	0.0129568	0.777433	0.975317	1
XM_022789782.1	547.13	501.63	551.29	706.66	365.12	559.52	326.2	528.52	841.11	692.37	619.2	686.27	674.2	715.17	641.18	801.29	XM_022789782.1	-0.095461	4.86377	0.49625	1
XM_022789783.1	106.42	46.06	12.51	44.34	35.41	33.07	56.3	26.26	107.21	34.41	91.98	37.77	61.1	14.91	112.39	22.43	XM_022789783.1	0.0449029	1.38751	0.926118	1
XM_022789784.1	112.67	83.36	117.74	28.24	76.41	170.74	221.05	204.72	120.91	113.13	230.28	289.91	245.41	217.11	220.92	104.27	XM_022789784.1	-0.158858	2.92395	0.656813	1
XM_022789785.1	21.46	0	14.16	0	6.9	43.28	14.02	12.85	28.92	14	0	11.84	6.55	18.9	34.52	5.91	XM_022789785.1	0.280061	-0.340042	0.743226	1
XM_022789786.1	34.54	45	37.84	35	21.1	20.72	9.98	60.15	51.08	19	86	63.16	77.45	51.1	28.48	57.09	XM_022789786.1	-0.34804	1.06732	0.323059	0.979635
XM_022789787.1	926.58	423.83	906.91	526.96	343.14	443.86	272.14	591.84	424.69	557.29	632.61	1021.07	567.03	540.49	720.43	447.41	XM_022789787.1	0.212613	4.78364	0.274261	0.966162
XM_022789789.1	2847.42	2284.27	2823.16	2421.38	1571.29	2832.09	1604.72	2876.34	2895.94	1996.52	3348.31	3702	2586.46	3126.66	2630.74	2650.34	XM_022789789.1	0.135048	6.96721	0.126015	0.888383
XM_022789790.1	54	77.48	81.68	43.28	14.09	54.61	57.82	77.36	50.63	45.39	52.18	76.42	92.54	81.17	73.49	24.09	XM_022789790.1	0.255544	1.53301	0.391253	0.995318
XM_022789791.1	183.53	174.17	202.89	209.61	105.35	201.03	76.71	232.99	240.22	153.03	330.05	250.4	240.42	209.32	252.91	184	XM_022789791.1	-0.0533984	3.2585	0.763228	1
XM_022789792.1	189.05	225.08	69.27	101.73	16.27	89.27	80.74	176.31	391.2	446.06	244.46	182.17	356.58	129.85	336.86	125.57	XM_022789792.1	-0.918543	3.18117	0.0203491	0.686145
XM_022789794.1	22	14	39	24	14	29	20	27	46	47	28	49	39	58	41	35	XM_022789794.1	-0.494665	0.709883	0.0534365	0.790888
XM_022789796.1	1109.42	1127.17	1295.09	1319.04	653.86	1213.14	1003.86	1300.16	1171.31	841.71	1457.39	1554.93	1636.97	1787.51	1472.57	1339.59	XM_022789796.1	0.0688797	5.91206	0.54465	1
XM_022789797.1	118.6	139.35	121.06	123.27	60.13	91.3	45.88	109.42	233.11	180.38	110.9	124.37	74.17	119.37	129.72	126.27	XM_022789797.1	-0.089872	2.51942	0.735362	1
XM_022789798.1	170.5	294.11	308.61	253.3	185.23	228.57	155.6	462.13	340.83	263.16	472	397.93	445.41	307.51	377.13	310.02	XM_022789798.1	-0.12301	3.87282	0.498823	1
XM_022789799.1	31.53	6.17	11.67	33.86	25.84	55.09	11.49	19.57	43.71	23.14	29.47	30.63	18.91	42.14	6.67	5.96	XM_022789799.1	0.423851	0.373115	0.401544	0.995318
XM_022789800.1	35.96	20.75	28.81	21.85	0	21.67	0	43.43	79.1	49.88	14.06	0	0	14.39	43.36	21.77	XM_022789800.1	-0.194937	0.294815	0.84712	1
XM_022789801.1	110.06	409.63	404.54	409.76	110.73	331.87	330.68	591.7	861.06	561.21	420.18	556.09	554.03	661.44	479.97	222.51	XM_022789801.1	-0.318784	4.34115	0.26751	0.965853
XM_022789802.1	83.06	161.09	124.92	0	83.58	0	0	125.61	77.19	147.23	180.02	125.92	167.27	124.81	501.63	83.97	XM_022789802.1	-0.891931	2.53128	0.360804	0.985554
XM_022789804.1	37.9	0	64.85	43.77	29.4	36.94	37.52	15.81	0	0	238.37	69.95	20.67	27.99	4.47	59.44	XM_022789804.1	-0.20367	1.06717	0.84618	1
XM_022789805.1	681.38	137.9	412.55	322.19	221.09	390.55	254.83	117.34	0	0	0	484.12	180.54	204.35	27.05	433.07	XM_022789805.1	1.32805	3.61546	0.228201	0.955139
XM_022789806.1	594.34	912.27	796.53	629.18	263.79	514.76	445.73	649.32	1153.74	935.61	461.14	996.76	1142.65	926.62	640.82	756.02	XM_022789806.1	-0.187316	5.11509	0.337987	0.982419
XM_022789807.1	241.44	15.13	378.44	240.28	126.57	228.07	293.8	384.16	102.02	231.35	223.61	361.95	167.16	480.36	385.6	38.21	XM_022789807.1	0.315749	3.53413	0.515091	1
XM_022789808.1	2060.22	1908.6	2181.03	1860.53	952.64	2020.18	1560.47	2620.51	2501.24	2064.04	2559.24	3014.29	2398.19	2323.02	2262.58	1921.78	XM_022789808.1	0.0409804	6.65272	0.516589	1
XM_022789810.1	131	215	191	239	79	149	93	211	211	149	209	265	158	198	207	161	XM_022789810.1	0.117885	3.09015	0.529962	1
XM_022789811.1	494.83	269.49	480.03	447.89	154.34	372.64	204.12	527.52	397.83	430.72	359.84	598.91	523.37	600.19	434.33	337.72	XM_022789811.1	0.0115827	4.27412	0.953888	1
XM_022789812.1	22.15	34.37	12	15.74	0	25.74	43.45	15.33	10.66	15.29	47.11	34.17	60.87	19.22	9.34	17.04	XM_022789812.1	0.0858466	0.29523	0.892857	1
XM_022789813.1	173.38	123.62	160.38	80.31	78.43	129.4	122.95	128.64	130.94	227.03	249.96	263.53	160.38	192.72	184.86	115.95	XM_022789813.1	-0.221964	2.90522	0.300873	0.974
XM_022789814.1	137.64	88.51	161.59	135.06	75.23	48.21	73.49	95.52	123.57	86.96	120.09	172.38	109.38	190.87	135.47	45.3	XM_022789814.1	0.137219	2.43067	0.617818	1
XM_022789815.1	2942.61	1334.15	2304.49	2528.89	1174.59	1885.82	1671.45	1963.71	2662.97	1710.46	3103.14	2977.64	2525.08	2074.06	2684.12	2095.18	XM_022789815.1	0.0590288	6.71672	0.637681	1
XM_022789816.1	4373.22	3517.75	4531.22	3913.27	2280.99	4030.1	3017.95	4392.3	5590.28	3570.02	5810.15	6273.52	4896.73	4841.34	5252.19	4724.37	XM_022789816.1	-0.0605916	7.70546	0.362509	0.986172
XM_022789817.1	1316.32	884.37	1526.91	1115.95	269.07	1003.14	820.44	914.51	1599.89	1190.59	1734.35	1722.61	1758.05	925.75	1415.52	1058.81	XM_022789817.1	-0.197784	5.79462	0.264224	0.964056
XM_022789818.1	393.86	526.73	117.39	401.9	239.35	757.95	372.16	339.47	233.87	323.94	51.37	703.23	111.15	1076.86	413.17	119.64	XM_022789818.1	0.512299	4.2443	0.315078	0.979011
XM_022789819.1	831	616	911	720	461	641	499	778	592	508	832	997	782	845	768	582	XM_022789819.1	0.277643	5.08511	0.00882088	0.572926
XM_022789820.1	1994	1078	1816	1668	1113	2035	1543	2582	2416	1733	3284	1997	2464	2676	2477	2474	XM_022789820.1	-0.125441	6.61885	0.365398	0.988417
XM_022789821.1	94	100	130	96	50	101	88	152	191	171	156	147	108	116	107	133	XM_022789821.1	-0.128313	2.53379	0.506109	1
XM_022789822.1	286.08	317.11	361.67	305.39	102.17	282.68	258.29	411.47	458.45	338.81	357.06	535.3	502.07	356.44	370.29	338.12	XM_022789822.1	-0.130517	4.02473	0.347507	0.982628
XM_022789823.1	1416	1054	1397	1169	722	1092	841	1415	1514	1222	1517	1577	1565	1609	1394	1191	XM_022789823.1	0.0280986	5.93535	0.654278	1
XM_022789824.1	1284.07	1398.05	1890.74	1512.13	995.13	1057.53	990.58	1570.66	1566.04	1359.8	1588.19	1778.93	1414.39	1357.95	1761.68	1357.15	XM_022789824.1	0.201577	6.10086	0.0478617	0.778787
XM_022789825.1	366.44	106.3	188.05	178.18	0	150.74	181.42	37.97	329.91	91.91	373.76	543.07	281.34	380.5	192.19	271.36	XM_022789825.1	-0.665276	3.36876	0.253465	0.960534
XM_022789826.1	91.02	96.71	144.61	106.59	22.25	61.71	67.97	44.7	97.7	83.16	76.71	97.35	101.96	131.11	58.03	73.37	XM_022789826.1	0.168193	2.03019	0.566435	1
XM_022789827.1	621.53	252.29	312.51	227.39	138.82	429.23	397.63	499.9	525.34	243.56	340.31	792.94	439.71	465.4	451.69	536.34	XM_022789827.1	-0.0267909	4.28784	0.909973	1
XM_022789830.1	159.24	145.9	181.96	160.35	48.9	132.16	147.33	219.18	198.13	160.3	184.07	196.63	141.99	158.08	177.06	184.76	XM_022789830.1	0.110781	2.95122	0.539721	1
XM_022789834.1	426.78	409.19	462.36	430.05	154.45	426.61	338.37	524.6	777.48	518.99	587.91	728.67	595.57	574.07	513.98	545.97	XM_022789834.1	-0.252514	4.54233	0.0256926	0.694246
XM_022789835.1	268.39	749.21	0	694.29	192.35	583.95	488.27	181.3	743.68	799.64	395.99	1195.88	1050.92	48.64	922.26	578.17	XM_022789835.1	-0.39905	4.72107	0.5805	1
XM_022789836.1	833.59	192.96	1081.18	425.62	482.11	560.44	344.45	1347.65	817.41	408.81	933.51	457.41	485.64	1272.47	413.88	504.92	XM_022789836.1	0.329096	4.96267	0.300938	0.974
XM_022789837.1	1543.9	1436.12	1940.71	1494.51	829.53	1518.94	1441.17	1906.56	2084.2	1755	1854.61	2264.12	1974.62	2232.15	1772.4	1580.97	XM_022789837.1	0.0193241	6.35154	0.786686	1
XM_022789838.1	65.25	65.67	140.34	58.93	0	86.33	18.25	0	80.39	0	106.27	64.02	35.75	63.44	106.23	183.3	XM_022789838.1	-0.301488	1.67082	0.749819	1
XM_022789840.1	42.09	47.86	44.91	25.67	0	23.64	25.56	69	61.11	22.85	165.74	60.53	109.37	0	0	45.45	XM_022789840.1	-0.435471	1.11854	0.633991	1
XM_022789842.1	495.1	186.04	387.11	463.78	49.66	418.47	204.76	500.92	655.23	521.22	614.95	605.74	352.48	386.91	441.88	445.83	XM_022789842.1	-0.284021	4.26783	0.292246	0.97159
XM_022789843.1	645.06	528.14	854.38	735.98	311.66	838.25	522.93	927.99	998.42	842.12	983.39	1121.89	1022.5	786.78	985.08	849.91	XM_022789843.1	-0.147089	5.24113	0.151622	0.917209
XM_022789844.1	69.84	47.92	102.21	30.42	220.67	0	87.57	59.89	101.27	120.04	106.66	48.34	26.81	225.34	137.04	69.02	XM_022789844.1	0.20758	2.27676	0.770149	1
XM_022789845.1	0	416.91	27.3	45.83	0	58.28	112.74	101.2	212.08	108.62	0	73.03	229.21	207.97	0	96.23	XM_022789845.1	0.118829	2.37236	0.925414	1
XM_022789848.1	280.85	141.53	245.72	0	118.27	122.18	71.67	0	123	193.21	88.01	123.07	281.96	0	0	0	XM_022789848.1	0.696259	2.49129	0.61946	1
XM_022789849.1	38.69	33.65	52.11	20.34	10.18	6.01	9.83	19.12	31.72	31.66	23.01	46.26	68.15	10.59	27.49	52.89	XM_022789849.1	-0.309319	0.574504	0.491602	1
XM_022789851.1	228.54	1.11	392	519.16	226.73	417.92	342.33	392.72	621.56	448.79	619.99	675.52	0.01	667	677.66	518.31	XM_022789851.1	-0.349935	4.30879	0.655485	1
XM_022789852.1	1201	967	1030	1133	718	1088	736	1217	1513	1190	1387	1471	1279	1325	1358	1090	XM_022789852.1	-0.000289858	5.79608	0.99498	1
XM_022789853.1	40	39	36	59	21	32	32	38	64	35	58	70	41	55	51	42	XM_022789853.1	-0.087373	1.12817	0.722611	1
XM_022789855.1	319.48	233.91	321.84	232.16	235.88	293.04	205.04	240.75	270.55	269.91	504.8	422.6	400.15	372.26	285.68	205.28	XM_022789855.1	0.0425495	3.85251	0.807844	1
XM_022789856.1	315.76	205.96	277.13	292.31	237.58	201.26	159.44	351.01	490.76	323.95	334.04	499.5	422.66	360.36	272.03	356.85	XM_022789856.1	-0.178491	3.91878	0.30127	0.974
XM_022789857.1	8.04	3.5	13.15	10.85	19.73	10.87	20.54	19.6	13.18	13.37	9.18	52.77	18.98	5.32	0	7.83	XM_022789857.1	0.37772	-0.354555	0.544915	1
XM_022789859.1	59.72	85.63	132.88	61.68	15.81	84.83	38.98	212.64	108.51	64.77	14.98	213.14	82.22	222.06	106.29	93.04	XM_022789859.1	-0.0985972	2.19923	0.821753	1
XM_022789860.1	1013	820	915	789	543	802	616	1008	961	754	1031	1091	1047	943	983	849	XM_022789860.1	0.149341	5.40132	0.0375281	0.743962
XM_022789861.1	233.25	190.75	185.57	213.18	143.63	169.08	148.61	228.33	212.31	285.57	332.07	244.66	314.49	226.24	288.58	160.2	XM_022789861.1	-0.0545698	3.42305	0.761909	1
XM_022789863.1	1675	998	1747	1451	755	1394	1088	1746	1612	1421	1906	1951	1620	1654	1856	1533	XM_022789863.1	0.0421881	6.16935	0.592574	1
XM_022789864.1	6091	4724	6410	4878	3088	4637	3801	6383	4421	4758	5616	6607	7930	6714	6201	5179	XM_022789864.1	0.125543	8.01884	0.215083	0.947069
XM_022789865.1	571	385.34	458.25	481.91	275.14	377.48	319.15	459.23	440.72	393.23	519.87	765.91	383.58	531.64	587.91	532.23	XM_022789865.1	0.0680783	4.47725	0.616413	1
XM_022789866.1	312.32	318.01	328.57	375.84	170.04	306.61	320.42	141.62	591.31	227.87	412.33	575.07	337.64	467.47	403.82	373.72	XM_022789866.1	-0.140048	4.0682	0.525253	1
XM_022789867.1	96.19	143.91	229.67	168.78	74.55	77.02	121.87	235.52	237.52	187.32	157.92	151.46	226.87	146.85	139.53	161.42	XM_022789867.1	0.0431087	2.93144	0.86022	1
XM_022789868.1	215.64	245.32	271.63	265.26	162.1	247	180.85	325.86	354.61	286.25	372.09	419.99	310.14	328.76	262.75	258.67	XM_022789868.1	-0.0477254	3.74123	0.703715	1
XM_022789869.1	0	50.25	0	0	0	55.18	0	13.62	28.61	0	0	63.62	0	57.78	24.77	21.48	XM_022789869.1	-0.291246	-0.00950633	0.874296	1
XM_022789870.1	192.76	116.81	116.64	97.23	43.35	117.76	71.68	189.03	208.36	152.16	107.67	156.29	180.23	142.24	171.75	136.33	XM_022789870.1	-0.0856656	2.69648	0.682739	1
XM_022789871.1	316.89	196.47	420.38	297.34	222.97	342.22	225.23	199.18	69.2	59.84	283.83	370.26	249.81	302.48	214.37	110.5	XM_022789871.1	0.871335	3.58422	0.0076863	0.566587
XM_022789873.1	62.2	59.22	100.92	90.56	31	58.04	79.94	97.69	101.69	104.61	88.22	190.31	122.21	102.42	98.01	87.89	XM_022789873.1	-0.252165	2.12462	0.247315	0.958323
XM_022789876.1	224.09	200.43	206.17	249.2	131.99	301.47	70.76	331.85	416.75	267.2	268.39	336.86	317.1	409.11	444.94	229.93	XM_022789876.1	-0.288028	3.68211	0.183744	0.930022
XM_022789877.1	891.76	568.31	629.88	698.18	494.22	785.76	462.32	704.16	838.15	786.06	1046.46	972.47	905.54	859.22	951.64	692.66	XM_022789877.1	-0.0310126	5.19191	0.795606	1
XM_022789878.1	511.62	221.87	286.84	148.69	208.93	103.87	433.45	445.85	263.48	166.31	536.09	383.31	318.05	360.37	424.74	218.47	XM_022789878.1	0.248055	3.92044	0.421725	0.995318
XM_022789879.1	624.31	498.38	583.93	556	394.07	546.07	437.21	707.41	813.56	545.79	813.14	810.17	774.76	829.64	731.08	573.37	XM_022789879.1	-0.0413371	4.92257	0.653874	1
XM_022789880.1	351.52	386.4	476.02	548.89	215.85	527.9	332.47	424.1	473.55	341.34	603.06	485.32	374.28	517.28	595.68	605.95	XM_022789880.1	0.0773613	4.43977	0.64203	1
XM_022789882.1	67.15	44.62	56.59	74.33	29.93	69.93	53.79	33.12	41.97	78.2	139.86	86.28	67.75	72.55	67.92	52.63	XM_022789882.1	-0.0996814	1.66062	0.735196	1
XM_022789883.1	79.96	69.71	80.52	37.48	10.1	39.52	82	65.5	79.13	64.84	102.61	110.4	108.34	70.93	67.94	94.91	XM_022789883.1	-0.235864	1.79458	0.43487	0.996304
XM_022789885.1	572.95	241.23	529.83	563.02	360.26	604.97	497.76	717.61	388.95	293.48	556.51	824.23	498.08	716.91	581.93	69.99	XM_022789885.1	0.494079	4.58733	0.114699	0.875273
XM_022789886.1	398	319	427	353	192	314	232	392	479	436	453	479	487	448	406	424	XM_022789886.1	-0.0969815	4.20451	0.315863	0.979011
XM_022789887.1	4423.83	3659.95	5311.65	4049.32	2284.1	4489.79	3370.32	6285.08	6844.85	5383.13	7118.35	6156.59	5977.44	6445.82	5942.11	5426.54	XM_022789887.1	-0.184637	7.92288	0.0124937	0.630125
XM_022789888.1	282.17	195.05	262.35	99.68	324.9	340.21	238.68	280.92	776.15	304.87	477.65	527.41	478.56	448.18	379.89	215.46	XM_022789888.1	-0.331707	4.06258	0.247986	0.958742
XM_022789889.1	1098.19	1509.8	1264.98	1079.04	424.82	1331.09	784.94	1547.08	2155.84	1627.37	1885.53	2323.96	1429.49	1738.41	1603.42	1095.49	XM_022789889.1	-0.255048	6.04581	0.0773224	0.829609
XM_022789892.1	187.78	133.04	178.22	147.47	75.61	127.88	36.18	109.16	101.62	29.91	139.25	126.59	108.09	101.6	135.74	80.52	XM_022789892.1	0.653239	2.46681	0.0266926	0.696577
XM_022789893.1	29.85	0	199.1	91.96	81.93	0	79.97	49.86	113.17	214.12	48.79	119.8	174.19	47.44	160.9	92.79	XM_022789893.1	-0.465879	2.19416	0.564378	1
XM_022789894.1	19.83	56.09	47.74	79.13	43.32	66.85	78.02	95.74	95.62	124.94	96.32	66.78	35.07	50.86	86.43	27.07	XM_022789894.1	0.145836	1.7384	0.703751	1
XM_022789895.1	29.8	0	29.62	0	0	11.25	21.06	22.81	38.4	49.04	53.32	76.26	60.99	58.67	30.92	91.53	XM_022789895.1	-1.74255	0.752156	0.0168149	0.66815
XM_022789896.1	61.73	132.42	83.32	48.45	28.15	109.02	43.77	118.43	148.19	0	101.32	149.57	119.66	82.43	0	160.09	XM_022789896.1	0.0826543	2.04749	0.916675	1
XM_022789898.1	4045.17	3037.22	4413.03	3599.87	2066.29	3490.17	2769.41	4230.8	4979.68	3994.78	4727.26	5133.8	4591.21	4251.66	4446.81	3899.59	XM_022789898.1	-0.00852936	7.55291	0.864762	1
XM_022789899.1	76.38	55.5	42.63	127.23	0	47.75	65.88	150.42	0	77.53	0	93.12	114.04	144.41	65.46	0	XM_022789899.1	0.490016	1.66886	0.660025	1
XM_022789900.1	99.83	123.78	26.97	41.13	37.71	37.83	50.59	52.2	57.32	34.22	42.74	127.2	125.79	90.34	104.19	66.41	XM_022789900.1	-0.0218419	1.76792	0.961227	1
XM_022789901.1	1001.82	637.31	704.92	541.37	433.26	556.6	592.14	753.02	1280.41	650.31	866.4	952.54	782.09	1059.72	924.41	873.11	XM_022789901.1	-0.109752	5.2188	0.416969	0.995318
XM_022789902.1	172.04	263.75	119.83	121.51	94.37	160.54	203.84	176.26	145.87	308.04	173.4	157.9	215.94	240.72	286.79	180	XM_022789902.1	0.00677225	3.21032	0.98157	1
XM_022789903.1	454.1	345.72	537.72	454.55	304.38	466.24	256.45	556.76	524.85	399.81	746.93	564.28	556.92	424.16	406.83	383.29	XM_022789903.1	0.138202	4.45682	0.31651	0.979084
XM_022789904.1	434.42	314	422.02	288.97	204.21	322.8	326.05	417.28	540.7	371.48	426.85	500.08	420.79	485.12	405.69	434.25	XM_022789904.1	-0.0148734	4.2294	0.897523	1
XM_022789905.1	279.63	232.22	297.52	275.61	107.77	216.82	173.52	319.68	220.17	231.36	316.42	343.19	235.27	246.27	290.27	188.34	XM_022789905.1	0.236366	3.56129	0.0813844	0.836419
XM_022789907.1	0	164.21	219.56	181.59	234.66	51.79	254	215.66	334.48	108.56	282.46	176.31	344.88	126.53	119.25	412.94	XM_022789907.1	-0.0273625	3.33393	0.96795	1
XM_022789908.1	270.38	287.87	541.34	296.35	176.61	258.85	229.71	284.31	414.92	354.52	441.77	426.08	266.75	690.2	412.66	275.92	XM_022789908.1	-0.110974	4.05066	0.568138	1
XM_022789909.1	0.06	24.59	49.94	0	105.28	0	32.54	67.03	157.65	54.9	110.59	0	109.55	23.88	62.95	49.63	XM_022789909.1	-0.379135	1.44383	0.74402	1
XM_022789910.1	467.11	493.45	723.73	490.66	229.12	427.08	270.54	490.43	747.83	556.43	654.04	619.13	932.34	879.83	724.94	570.22	XM_022789910.1	-0.310227	4.75184	0.0283568	0.702538
XM_022789912.1	83.4	46.11	0	141.5	12.81	0	121.15	47.15	131.05	0	195.09	0	43.71	0	0	0	XM_022789912.1	0.777615	1.37501	0.662308	1
XM_022789913.1	73.11	14.17	0	15.56	0	0	0	0	17.39	0	28.68	52.58	22.83	15.55	19.35	0	XM_022789913.1	-0.239502	-0.308324	0.87433	1
XM_022789914.1	171.01	130.47	234.1	112.32	149.65	165.79	69.54	257.67	116.16	252.7	134.42	215.04	229.96	371.94	374.73	292.52	XM_022789914.1	-0.271099	3.2925	0.366778	0.988725
XM_022789915.1	0	21	130.03	0	10.38	28.42	31.66	18.71	0	20.6	42.78	88.66	23.3	0	0	0	XM_022789915.1	0.855006	0.375955	0.550921	1
XM_022789916.1	121.75	0	211.92	359.83	0	327.15	356.22	0	632.22	470.41	89.53	287.69	375.6	121.08	278.2	446.4	XM_022789916.1	-0.61838	3.59234	0.559365	1
XM_022789918.1	214.49	206.72	275.87	212.62	118.16	215.79	148.66	232.47	252.4	264.69	325.03	251.72	296.21	247.51	226.91	191.48	XM_022789918.1	0.0291888	3.45609	0.835519	1
XM_022789919.1	365.59	1398.59	1101.89	485.44	183.13	732.16	365.72	1068.1	2194	1530.3	2085.77	1100.31	1653.12	1972.63	1207.6	1282.17	XM_022789919.1	-0.87515	5.72605	0.00283097	0.465468
XM_022789920.1	1232.41	1.41	555.11	1070.56	714.87	667.84	821.28	732.9	0	538.7	5.23	1026.69	376.88	1.37	858.4	335.83	XM_022789920.1	1.32251	4.84762	0.223939	0.951424
XM_022789921.1	179	133	185	175	98	168	118	201	195	135	199	212	214	251	200	163	XM_022789921.1	0.0596698	3.07656	0.661928	1
XM_022789922.1	2815	1792	2841	2428	1361	2247	1440	2150	2464	1601	3329	2901	2542	2862	2488	2229	XM_022789922.1	0.126007	6.79378	0.250785	0.960394
XM_022789924.1	33.28	34.35	57.45	0	21.74	0	41	59	0	31	40.49	58	15.43	24	28.63	0	XM_022789924.1	0.733968	0.514116	0.471515	1
XM_022789925.1	1398.03	1045.29	1319.66	1031.7	564.37	1055.34	953.69	1539.52	1110.01	1054.17	1368.33	1746.89	1311.12	1358.55	1288.25	1060.11	XM_022789925.1	0.159479	5.8263	0.0547729	0.794229
XM_022789930.1	13.58	27.51	4.59	27.42	8.31	36.53	31.94	32.18	13.74	26.18	9.16	36.82	13.71	36.53	27.28	32.09	XM_022789930.1	0.283496	0.310961	0.545315	1
XM_022789931.1	82.67	20.56	72.56	58.32	0	62.88	17.41	70.39	77.84	0	54.72	14.97	53.72	69.02	66.69	75.53	XM_022789931.1	0.135226	1.24699	0.855977	1
XM_022789933.1	28.75	76.93	36.84	73.26	44.69	36.59	53.66	42.43	73.42	84.82	81.12	129.21	91.57	27.44	41.04	62.38	XM_022789933.1	-0.121585	1.60696	0.751104	1
XM_022789934.1	20	43	205	61	53	66	54	170	43	44	196	78	80	34	63	27	XM_022789934.1	0.600406	1.89906	0.191335	0.933738
XM_022789935.1	58.65	27.2	46.25	34.61	5.15	18.87	19.28	12.33	20.45	36.96	34.14	27.03	92.88	50.03	22.42	78.06	XM_022789935.1	-0.421966	0.844581	0.354913	0.983085
XM_022789937.1	2183	2536	2775	2384	1222	2612	2080	3318	3799	2928	3127	3983	3604	3415	3168	2836	XM_022789937.1	-0.11911	7.0733	0.119928	0.882391
XM_022789939.1	255.56	320.03	422.85	427.35	155.5	312.45	242.66	380.25	423.71	445.2	358.78	524.6	536.31	430.02	398.04	305.4	XM_022789939.1	-0.078194	4.12861	0.584028	1
XM_022789940.1	179.55	185.92	158.11	371.84	0	313.89	0	133.73	95.55	403.88	0	907.77	442.75	365.97	606.91	0	XM_022789940.1	-0.746246	3.52767	0.553712	1
XM_022789941.1	590.46	479.69	704.04	317.42	347.5	438.07	582.75	785.14	776.74	335.86	859.79	198.09	507.95	513.52	298.44	646.6	XM_022789941.1	0.407289	4.67333	0.142129	0.908821
XM_022789942.1	177.45	108.61	203.31	196.43	101.82	154.89	138.86	237.24	187.32	168.44	189.34	196.84	193.65	224.25	199.21	204.3	XM_022789942.1	0.115048	3.11397	0.450666	0.998047
XM_022789943.1	333.55	341.39	344.69	310.57	237.18	321.11	241.14	338.76	356.68	308.56	530.66	376.16	385.35	449.75	447.79	379.7	XM_022789943.1	0.00966392	4.09767	0.935159	1
XM_022789945.1	832.37	797.54	923.49	854.62	447.37	873.92	683.17	1125.09	1401.29	1029.47	1121.95	1266.75	1357.57	1201.07	1097.02	951.41	XM_022789945.1	-0.155067	5.54809	0.0427258	0.768571
XM_022789947.1	27.2	0	14.29	15.28	16.36	6.8	25.54	29.79	0	57.94	14.07	7.74	33.23	63.67	19.43	44.69	XM_022789947.1	-0.49215	0.303468	0.52781	1
XM_022789948.1	1804.59	1472.55	1991.29	1731.71	1022.52	1793.53	1216.58	2140.47	2115.05	1823.81	2272.76	2411.44	2451.61	2250.3	2182.84	1723.97	XM_022789948.1	-0.0112883	6.48622	0.854086	1
XM_022789949.1	349.6	257.04	481.39	372.37	158.62	246.58	241.67	425.04	363.92	234.49	377.55	331.29	398.38	387.86	440.04	247.86	XM_022789949.1	0.220531	3.97609	0.129711	0.893594
XM_022789950.1	9.07	41	22.03	7.94	0	34.8	42.25	22.51	106.38	123.09	91.84	52.51	20.17	35.65	31.83	7.35	XM_022789950.1	-1.00481	0.965758	0.130363	0.894809
XM_022789951.1	17.54	0	0	25.7	12.5	23.28	0	35.08	22.65	23.68	0	14.97	22.61	31.52	12.04	24.14	XM_022789951.1	-0.0934334	-0.182416	0.924437	1
XM_022789952.1	0	41.61	0	26.69	0	39.14	12.54	0	30.78	15.1	26.44	0	9.13	0.01	0	24.03	XM_022789952.1	0.548258	-0.331547	0.723059	1
XM_022789953.1	90.47	0	69	36.03	52.92	39.73	44.26	80.61	62.59	38.14	94.39	60.52	74.27	14.86	46.63	61.26	XM_022789953.1	0.265435	1.4282	0.622542	1
XM_022789954.1	1818.53	1656.39	2061	1676.28	1077.08	1736.14	1206.2	2160.39	2076.63	1499.76	2427.17	2344.48	2039.59	1934.14	2006.37	1790.71	XM_022789954.1	0.114238	6.45134	0.0848577	0.839684
XM_022789955.1	38.3	36.69	69.1	41.5	14.42	27.51	44.83	103.44	85.62	49.17	85.02	118.91	91.24	102.28	70.46	73.27	XM_022789955.1	-0.512775	1.61433	0.0582115	0.796476
XM_022789956.1	23.79	0	37.32	13.49	15.72	5.62	15.02	0	9.39	0	17.08	45.65	0	28.76	0	6.8	XM_022789956.1	0.568245	-0.42831	0.619912	1
XM_022789958.1	149.18	147.96	161.72	137.97	66.04	112.69	80.99	162.52	109.04	129.04	180.03	133.85	193.69	198.28	169.77	144.72	XM_022789958.1	0.046458	2.76828	0.813064	1
XM_022789959.1	23.33	31.93	16.34	18.26	0	14.23	24.44	18.7	34.79	8.42	79.73	21.8	11.92	44.3	45.09	37.01	XM_022789959.1	-0.580125	0.40701	0.263067	0.964056
XM_022789960.1	26.7	33.11	6.77	0	8.8	6.06	5.33	30.21	34.84	27.83	12.28	25.44	10.43	18.66	0	14.95	XM_022789960.1	0.0454845	-0.20894	0.962122	1
XM_022789963.1	0	0	20.88	15.27	9.13	18.61	27.22	15.58	15.21	21.46	18.88	8.79	15.96	0	0	30.84	XM_022789963.1	0.304146	-0.375167	0.756013	1
XM_022789965.1	266.2	176.38	201.86	233.28	177.3	191.05	377.33	244.5	304.15	156.33	144.15	507.58	376.04	274.06	333.97	256.89	XM_022789965.1	0.133371	3.67662	0.608848	1
XM_022789966.1	1435.66	1279.66	1732.26	1294.11	738.65	1353.69	1131.9	1953.35	1727.54	1387.48	1712.39	2068.09	1810.87	1647.46	1674.92	1386.67	XM_022789966.1	0.0720931	6.16417	0.241312	0.956184
XM_022789967.1	37.33	196.49	265.68	62.66	62.37	122.5	39.14	120.55	288.89	275.08	293.07	219.2	0	103.9	254.43	168.29	XM_022789967.1	-0.488833	2.87642	0.442368	0.996404
XM_022789968.1	1918.71	1587.31	2238.99	1320.91	645.61	1460.92	1808.76	1709.33	1708.12	1905.7	1445.47	2492.3	1495.79	2416.09	1571	1539.46	XM_022789968.1	0.164836	6.3392	0.285972	0.970537
XM_022789969.1	1048.93	770.75	526.76	1230.36	603.97	1684.33	0.76	1217.45	399.85	203.4	2153.97	917.62	1906.49	1201.57	1935.98	191.63	XM_022789969.1	0.0705947	5.54007	0.919243	1
XM_022789970.1	333.77	250.22	324.37	298.45	107.98	367.42	218.25	315.63	276.01	219.89	320.04	355.83	357.64	269.55	263.31	246.22	XM_022789970.1	0.302317	3.75316	0.0322934	0.72563
XM_022789971.1	3432.04	3083.98	4286.82	3143.72	1519.29	2650.57	2789.38	3716.57	5761.33	3774.02	3777.17	5480.48	4446.85	4609.84	3777.05	3749.76	XM_022789971.1	-0.153804	7.45095	0.0966064	0.852253
XM_022789972.1	0	90.86	83.53	56.6	11.49	66.21	49.62	61.77	154.65	222.58	41.13	0	163.19	127.75	82.15	105.74	XM_022789972.1	-0.807323	1.98489	0.312557	0.977036
XM_022789973.1	486	411	362.55	428	318	412	354	469	579	461	624	647	583	601.09	583	499	XM_022789973.1	-0.0870526	4.54357	0.442986	0.996404
XM_022789975.1	5786	4519	5504	5038	3661	4505	3203	3985	4280.34	3975	5808	6831	5781	5980	5657	5381	XM_022789975.1	0.138629	7.90498	0.265156	0.964056
XM_022789976.1	3770.05	2485.24	2873.16	3028.98	2078.97	3170.03	2422.24	3331.39	4070.31	2259.42	4549.88	4472.77	3927.87	4207.09	3757.07	3655.47	XM_022789976.1	-0.00936466	7.32286	0.932528	1
XM_022789977.1	21.46	58.12	66.61	55.13	20.56	54.61	33.1	54.42	100.58	101.48	61.1	69.18	63.9	28.54	65.72	66.76	XM_022789977.1	-0.271541	1.48561	0.387883	0.995318
XM_022789978.1	1005	830	1068	875	450	860	689	1094	1100	926	1059	1231	1082	1059	1129	987	XM_022789978.1	0.0452627	5.51178	0.476925	1
XM_022789979.1	192143	135410	177656	146442	105654	140190	114099	149321	159861	144865	175224	218399	189406	175495	192804	167125	XM_022789979.1	0.101568	12.9122	0.263154	0.964056
XM_022789980.1	664	459	700	546	364	496	334	552	454	363	704	710	575	620	656	451	XM_022789980.1	0.25209	4.69139	0.0524411	0.788224
XM_022789981.1	330.4	242.96	329.64	272.22	209.46	367.49	289.25	414.74	417.13	435.08	508.92	361.68	356.83	457.19	470.25	385.64	XM_022789981.1	-0.0881625	4.12712	0.53634	1
XM_022789982.1	0	29.19	0	108.58	7.26	0	0	21.72	57.11	29.24	48.07	37.66	16.27	48.01	48.19	0	XM_022789982.1	-0.379339	0.468533	0.761471	1
XM_022789983.1	97.25	37.48	122.74	145.32	47.13	116.51	65.44	117.2	109.12	85.29	113.37	182.99	133.65	181.61	216.58	157.55	XM_022789983.1	-0.303603	2.50405	0.247258	0.958323
XM_022789986.1	116.09	125.59	119.97	93.98	72.07	68.31	100.03	96.34	144.11	123.6	152	129.16	92.63	109.53	55.9	87.46	XM_022789986.1	0.234347	2.37431	0.317403	0.979084
XM_022789988.1	185.64	175.41	202.51	170.46	116.19	161.3	135.79	235.02	284.8	188.44	277.63	314.88	319.39	174.28	243.46	199.86	XM_022789988.1	-0.143198	3.32185	0.325233	0.980302
XM_022789989.1	21.54	5.54	17.56	0	0	18.81	0	0	37.4	0	27.52	6.01	16.25	78.49	0	15.9	XM_022789989.1	-1.22681	-0.376402	0.337052	0.982419
XM_022789990.1	21.61	12.47	28.55	26.21	12.62	14.77	33.25	9.41	20.06	43.48	7.12	47.89	21.08	7.68	27.11	10.82	XM_022789990.1	0.201008	0.183772	0.679726	1
XM_022789991.1	479.7	336.71	364.36	388.91	296.95	424.6	371.32	460.29	643.01	471.65	610.52	460.52	523.5	549.97	527.83	423.54	XM_022789991.1	-0.026753	4.45733	0.84674	1
XM_022789993.1	194.09	197.71	430.55	311.09	169	282.64	223.68	407.45	460.58	301.64	389.26	483.9	295.79	423.03	466.3	188.21	XM_022789993.1	-0.0582447	3.93585	0.754468	1
XM_022789999.1	42.82	0	49.06	0	9.17	22.82	0	49.71	0	19.59	22.15	8.06	36.71	0	38.2	18.03	XM_022789999.1	0.465345	0.0142388	0.697868	1
XM_022790001.1	150.6	159.29	188.6	273.25	126.29	181.76	180.38	189.38	242.53	267.66	342.56	302.99	338.54	298.63	236.18	252.06	XM_022790001.1	-0.251344	3.47387	0.143746	0.910085
XM_022790002.1	717.25	655.11	795.86	690.35	311.99	667.49	557.87	931.62	1015.61	914.37	849	1043.79	982.85	871.03	750.59	615.73	XM_022790002.1	-0.041852	5.18186	0.666294	1
XM_022790003.1	183.12	201.26	198.63	140.41	57.9	147.44	148.75	299.04	224.86	123.63	259.29	280.22	257.91	336.32	274.56	247.1	XM_022790003.1	-0.197598	3.29853	0.332027	0.982419
XM_022790005.1	0	120.03	0	50.74	0	74.95	0	84.87	69.66	129.93	110.66	0	120.51	0	0	59.01	XM_022790005.1	-0.320229	1.3276	0.853057	1
XM_022790006.1	744	667	662.46	592	270.38	671	421.67	723.95	967	803.2	899.56	981	839	673.72	873	751	XM_022790006.1	-0.156851	5.07729	0.12944	0.893319
XM_022790008.1	2228	2053	2706	2302	1007	2104	1909	2781	2868	2556	2601	3348	2747	2677	2769	2213	XM_022790008.1	0.0137517	6.83679	0.849989	1
XM_022790009.1	139827	104823	109627	107781	79628	104623	84066	94852	128917	103182	128735	153352	104857	133836	151712	126101	XM_022790009.1	0.0887145	12.4416	0.444674	0.996455
XM_022790011.1	411.34	784.64	664.62	617.8	229.39	538.14	473.2	548.64	1097.31	618.24	804.13	934.8	668.96	809.83	625.39	681.78	XM_022790011.1	-0.164529	4.94458	0.307338	0.975908
XM_022790013.1	1054.97	1099.79	1264.9	802.36	481.11	1042.02	927.26	1182.47	1457.36	967.89	1096.26	1602.27	1266.12	841.17	1272.88	1131.62	XM_022790013.1	0.0819674	5.6929	0.492327	1
XM_022790014.1	485.47	129.07	368.39	296.62	180.66	293.33	275.89	558.89	264.11	556.54	237.62	537.44	567.28	346.29	440.94	272.84	XM_022790014.1	0.0179815	4.10248	0.947022	1
XM_022790015.1	181.19	186.04	290.99	221.58	94.95	179.53	213.91	340.47	360.59	315.22	255.25	389.76	251.75	288.88	301.67	206.43	XM_022790015.1	-0.11391	3.58137	0.486259	1
XM_022790016.1	114.59	173.2	204.35	160.59	97.71	133.64	130.63	241.71	249.53	235.15	211.76	262.66	289.67	198.34	192.31	201.53	XM_022790016.1	-0.180313	3.19884	0.280059	0.969085
XM_022790017.1	824.28	652.68	765.52	732.11	473.14	739.71	506.97	818.6	812.49	693.76	1135.7	1031.11	868.21	943.29	893.62	891.27	XM_022790017.1	-0.0129782	5.2457	0.897364	1
XM_022790018.1	82.44	114.55	96.68	81.03	92.77	69.68	82.2	142.57	165.57	147.96	145.71	111.14	117.29	115.74	158.61	91.33	XM_022790018.1	-0.0525534	2.4706	0.832258	1
XM_022790019.1	73.69	24.26	122.49	110.91	27.38	75.03	0	53.06	109.7	66.4	43.21	126.5	51.23	60.74	0	49.81	XM_022790019.1	0.26088	1.56829	0.724813	1
XM_022790020.1	0	5.31	15.95	4.36	21.99	36.96	11.2	17.07	11.71	16.73	31.62	4.58	5.61	16.89	16.45	13.06	XM_022790020.1	0.421814	-0.29761	0.512042	1
XM_022790021.1	109.17	57.63	79.29	86.45	43.84	58	29.93	99	98.37	59.94	88.95	107.27	69.74	101.22	109	89.37	XM_022790021.1	-0.00637397	1.94731	0.98348	1
XM_022790023.1	190.04	48.38	111.03	259.22	254.39	141.15	263.93	12.3	230.96	0	70.53	311.56	377.85	356.35	140.21	274.41	XM_022790023.1	0.134147	3.26106	0.856592	1
XM_022790024.1	421.92	445.72	474.67	392.89	198.82	332.54	345.85	504.8	696.96	653.75	519.94	565.49	732.61	695.29	490.17	517.47	XM_022790024.1	-0.284628	4.5512	0.0287922	0.703768
XM_022790025.1	552.34	398.85	332.3	392.71	432.52	777.94	347.38	577.14	1201.46	376.5	1170.34	829.31	733.67	684.17	759.24	900.52	XM_022790025.1	-0.368608	4.94352	0.111147	0.868692
XM_022790026.1	163.18	67.59	158.88	137.57	145.93	0	166.84	331.98	64.14	0	0	127.62	0	52.01	149.7	109.97	XM_022790026.1	1.63194	2.44166	0.163682	0.925638
XM_022790027.1	136.56	57.84	123.15	96.84	130.73	137.52	61.93	119.07	156.44	97.74	172.72	190.58	118.72	116.53	107.89	83.03	XM_022790027.1	0.185425	2.54588	0.465846	1
XM_022790028.1	415.05	425.72	581.9	344.11	188.6	432.4	295.23	569.9	560.48	453.9	517.74	676.33	550.56	564.55	545.43	403.77	XM_022790028.1	-0.0360534	4.46021	0.730149	1
XM_022790029.1	17.6	14.32	60.68	0	0	25.65	15.64	14.68	25.7	8.33	33.95	87.04	29.85	15.81	9.22	9.15	XM_022790029.1	-0.202266	0.145505	0.780656	1
XM_022790030.1	136.68	123.21	159.29	150.95	113.79	70.23	154.86	101.45	116.64	98.29	104.4	132.67	110.01	166.16	184.87	88.38	XM_022790030.1	0.455773	2.65354	0.0659382	0.809877
XM_022790031.1	227.35	126.22	285.02	259.53	209.14	220.88	123.1	363.63	358.09	275.38	440.35	214.19	268.02	285.73	174.69	434.95	XM_022790031.1	-0.0720176	3.68112	0.781026	1
XM_022790033.1	263.72	130.7	332.95	343.53	76.58	223.85	78.61	599.52	409.53	428.29	368.67	458.54	589.62	445.9	361.35	302.37	XM_022790033.1	-0.448334	3.9391	0.106057	0.866424
XM_022790034.1	737.32	593.7	517.11	549.41	302.46	485.33	488.17	676.34	606.5	600.1	886.57	783.36	681.56	793.75	785.04	584.75	XM_022790034.1	-0.0147945	4.89847	0.898463	1
XM_022790035.1	572	439	619	540	307	520	428	637	637	539	817	686	659	640	609	584	XM_022790035.1	0.0273197	4.77589	0.746429	1
XM_022790036.1	1451	1252	1827	1322	775	1374	1004	1620	1786	1462	1860	2054	1872	1737	1741	1571	XM_022790036.1	-0.0359568	6.18398	0.523355	1
XM_022790039.1	287.83	337.17	284.83	350.46	46.22	638.61	293.89	614.6	533.44	339.11	362.94	311.03	340.09	340.87	461.9	281.05	XM_022790039.1	0.257925	4.10148	0.383024	0.994829
XM_022790040.1	408.63	304.84	371.21	441.79	223.96	347.34	436.1	404.1	598.86	680.08	701.94	735.32	665.38	456.76	521.46	386.17	XM_022790040.1	-0.288954	4.50074	0.0633313	0.805713
XM_022790041.1	81.44	166	43.62	88.6	0	0	36	0	138.55	61.58	90.8	50.64	36.18	132.61	94.89	74.11	XM_022790041.1	-0.350314	1.71223	0.710812	1
XM_022790042.1	19.83	62.91	19.23	0	65.5	21.98	35.86	88.29	119.78	0	21.75	44.5	39.48	64.8	46.66	19.67	XM_022790042.1	0.382101	1.1073	0.633422	1
XM_022790043.1	77	98.67	109.79	95.21	63.41	0	21.43	25.65	70.08	0	84.5	24.52	96.26	150.65	110.53	36.35	XM_022790043.1	0.223839	1.71565	0.778882	1
XM_022790045.1	2141.45	1129.25	1877.11	1541.96	1204.36	1566.69	1385.1	1459.35	2207.8	1854.85	1548.39	2744.67	1349.37	2009.14	2471.4	1855.5	XM_022790045.1	0.0234198	6.40338	0.873992	1
XM_022790046.1	1595.25	1495.83	1957	1821.18	736.04	1451.14	1260.05	1953.39	2896.58	2599.87	2566.85	2598.85	1767.76	2156.83	1868.19	2189.51	XM_022790046.1	-0.253175	6.49621	0.0268899	0.697355
XM_022790048.1	109	96	118	56.55	82	105	60	109.08	141	34.67	175	116.14	147	125	155	119	XM_022790048.1	-0.0421174	2.39569	0.891628	1
XM_022790050.1	174.71	26.12	59.57	80.33	46.67	32.54	0	51.42	122.01	117.4	0	175.59	107.32	95.49	162.98	50.14	XM_022790050.1	-0.461896	1.9316	0.551233	1
XM_022790051.1	37.68	66.2	103.75	104.32	46.93	69.31	54.59	56.56	112.57	33.42	172.43	109.58	57.48	20.77	116.92	72.22	XM_022790051.1	0.0590247	1.90183	0.87392	1
XM_022790052.1	21.1	111.98	59.49	32.93	46.5	36.03	23.95	146.19	95.41	45.97	64.12	127.18	146.64	17.39	97.02	104.69	XM_022790052.1	-0.167723	1.81787	0.717151	1
XM_022790053.1	95.88	85.63	86.93	45.27	51.75	94.09	47.69	80.3	81.32	73.41	103.07	102.4	76.86	114.37	101.97	98.28	XM_022790053.1	0.0268104	2.02744	0.90235	1
XM_022790054.1	72.12	17.37	73.07	80.73	23.25	30.91	50.31	63.7	84.68	70.59	92.93	80.6	93.14	55.63	49.03	49.72	XM_022790054.1	-0.13283	1.56647	0.65649	1
XM_022790055.1	446	451	494	471	196	403	328	578	638	523	564	686	562	577	599	457	XM_022790055.1	-0.0895211	4.54671	0.317839	0.979084
XM_022790056.1	2447.1	2067.1	2707	2064.19	1285	2268.9	1778.67	2572.46	3127	2267.25	3136.58	3107.43	2889.93	2873.76	2819	2474.59	XM_022790056.1	-0.0215481	6.87847	0.684387	1
XM_022790057.1	815.76	772.33	787.92	738.47	372	751.93	651.05	938.83	882.92	764.34	1021.28	994.89	954.79	875.88	1008.56	830.43	XM_022790057.1	0.0403376	5.28515	0.620761	1
XM_022790058.1	854	793	972	823	388	774	649	1015	1220	921	1031	1239	1109	1075	1088	864	XM_022790058.1	-0.0795039	5.44063	0.225748	0.951737
XM_022790060.1	5946	4785	5563	5406	3090	5084	3797	6044	6486	5316	6899	7428	6750	6580	6411	5647	XM_022790060.1	0.00552383	8.07447	0.91462	1
XM_022790061.1	70.82	50.82	50.71	25.28	14.03	58.85	23.07	47.89	18.29	31.72	77.64	57.73	96.14	83.83	25.41	22.31	XM_022790061.1	0.0815881	1.18988	0.847717	1
XM_022790062.1	192.18	128.18	218.29	208.72	163.97	153.15	119.93	209.11	234.71	122.28	186.36	185.27	176.86	213.17	242.59	228.69	XM_022790062.1	0.211323	3.18662	0.271912	0.966021
XM_022790063.1	396	299	467	348	214	353	247	421	228	170	477	490	483	432	423	343	XM_022790063.1	0.23485	4.10763	0.195406	0.936153
XM_022790066.1	855.97	768.51	999.13	630.66	442.83	699.11	638.29	899.37	817.86	702.21	858.43	986.46	863.95	953.54	974.98	611.27	XM_022790066.1	0.192034	5.24167	0.0315278	0.720591
XM_022790067.1	38.76	41.82	62.27	54.03	0	98.26	31.26	35.33	15.71	45.83	52.45	78.85	53.73	34.17	37.06	42.13	XM_022790067.1	0.324014	1.14243	0.523825	1
XM_022790068.1	48.6	27.6	58.19	48.3	21.67	23.66	15.79	20.27	34.88	32.87	67.97	66.43	53.82	58.75	44.25	77.94	XM_022790068.1	-0.36766	1.09391	0.24618	0.957805
XM_022790071.1	1354.65	1266.6	1529	1317.7	685.51	1317.97	933.67	1463.65	1747.61	1440.67	1648.33	1903.45	1699.95	1656.76	1568.71	1296.66	XM_022790071.1	-0.018963	6.07125	0.732678	1
XM_022790072.1	372.31	291	424.41	314.41	195	262.77	223.32	348.81	357	294	381.05	508.18	415	435.85	411	259	XM_022790072.1	0.0546327	4.02276	0.639533	1
XM_022790073.1	13.69	0	34.59	42.59	0	55.23	12.68	18.19	0	0	24.95	14.82	0	30.15	0	56	XM_022790073.1	0.705097	0.00636147	0.603785	1
XM_022790074.1	798.04	637.77	826.89	775.18	337.64	1073.43	833.36	1213.2	1260.45	863.86	1164.3	1345.14	1384.6	1213.24	942.49	893.9	XM_022790074.1	-0.111009	5.50571	0.406925	0.995318
XM_022790076.1	177.74	193.96	156.8	140.82	135.05	96.31	124.98	204.05	307.49	158.09	85.43	244.23	275.46	103.96	197.6	193.28	XM_022790076.1	0.0690203	3.08169	0.79727	1
XM_022790077.1	312.63	509.41	287.13	0	75.99	520.76	266.95	62.36	655.93	182.69	729.42	189.08	329.3	608.8	215.42	510.8	XM_022790077.1	-0.351797	4.00818	0.604841	1
XM_022790078.1	1546.76	1237.69	2404.94	2229.51	893.41	1832.02	1189.06	2021.29	2290.19	2127.32	2627.94	3471.58	2619.97	2397.03	2204.97	2558.53	XM_022790078.1	-0.244566	6.61188	0.0316547	0.721534
XM_022790079.1	295.35	416.76	397.18	414.38	166.08	784.08	664.37	1863.78	885.32	955.02	887.36	1033.89	1003.31	836.92	717.07	303.26	XM_022790079.1	-0.0837349	5.06461	0.804818	1
XM_022790080.1	1086.61	975.73	881.2	1145.8	752.14	1074.01	1157.82	1372.87	2023.28	1307.61	1292.78	1489.49	1291.9	1129.38	1224.92	1257.31	XM_022790080.1	0.0265571	5.86618	0.84443	1
XM_022790081.1	4670.79	3809.82	3792.84	3321.2	1695.95	2974.51	2710.78	3424.48	4151.36	2872.82	4279.69	4781.28	3572.1	4261.44	5048.37	3014.71	XM_022790081.1	0.105472	7.42928	0.322799	0.979635
XM_022790082.1	5421	4216	5621	4951	2851	4713	4417	5664	6054	6014	5647	7291	5584	6816	6444	4546	XM_022790082.1	0.0289537	7.99761	0.703526	1
XM_022790083.1	1215	984	1081	1069	755	1044	836	1301	1220	1128	1333	1421	1234	1422	1190	1102	XM_022790083.1	0.113773	5.77828	0.140418	0.907723
XM_022790084.1	935.2	1100.33	1138.44	929.23	455.83	1001.6	831.95	1236.87	1717.96	1253.06	1339.14	1642.32	1596.77	1446.69	1426.13	1042.9	XM_022790084.1	-0.213698	5.79831	0.0180105	0.668166
XM_022790085.1	32.69	66.07	98.63	0	0	0	131.44	32.86	145.72	0	110.11	222.11	0	32.77	163.56	109.28	XM_022790085.1	-0.663549	1.73249	0.620717	1
XM_022790086.1	112.92	64.83	96.66	0	29.71	171.27	223.72	92.29	240.35	51.23	0	0	1.33	191.33	0	0	XM_022790086.1	1.15079	2.03587	0.439146	0.996378
XM_022790087.1	647.04	664.28	749.92	745.11	334.08	677.27	634.71	1181.97	1349.04	861.13	1090.97	1272.27	959.12	1040.3	780.06	964.84	XM_022790087.1	-0.200061	5.34412	0.0984558	0.854463
XM_022790088.1	998.18	857.77	852.27	1043.77	574.46	948.13	450.88	1202.98	575.97	963.71	1218.75	1316.58	1179.9	1145.21	1198.31	1013.82	XM_022790088.1	0.053627	5.52717	0.738817	1
XM_022790089.1	756	362	728	827	348	620	562	685	624	496	976	1196	892	1129	984	683	XM_022790089.1	-0.122574	5.11612	0.456123	0.999554
XM_022790090.1	309.08	287.12	687.39	187.07	229.97	45.9	70.18	168.13	503.54	564.73	269.19	592.13	411.86	362.51	296.02	288.75	XM_022790090.1	-0.363982	3.94627	0.363163	0.986947
XM_022790091.1	73.09	141.32	106.21	282.91	0	154.51	187.95	177.36	117.46	365.23	431.97	470.52	244.15	95.79	338.19	264.43	XM_022790091.1	-0.714649	3.31233	0.210389	0.946526
XM_022790092.1	0	10.55	10.53	60.86	10.54	0	0	10.55	21.14	10.38	0	42.2	10.54	51.67	21.06	10.54	XM_022790092.1	-0.265136	-0.191302	0.801211	1
XM_022790093.1	592.82	494.02	419.88	476.15	193.49	626.59	470.87	832.96	702.86	519.66	405.83	549.15	385.45	468.03	489.73	419.27	XM_022790093.1	0.40729	4.59152	0.0177305	0.66815
XM_022790094.1	2394.16	1659.56	1625.26	2863.52	837.22	1839.18	1502.8	1630.07	3138.67	2644.91	1863.21	3210.73	2380.97	3232.45	1888.38	2423.4	XM_022790094.1	-0.164256	6.68942	0.33063	0.982419
XM_022790095.1	214.75	186.93	109.84	216.57	71.26	150.46	100.67	235.83	288.44	141.55	262.68	293.44	101.02	182.97	136.83	243.39	XM_022790095.1	0.00169473	3.1177	1	1
XM_022790096.1	51.51	33.62	0	51.02	10.9	30.86	42.23	93.29	89.7	54.9	68.82	106.52	62.79	97.62	120.65	24	XM_022790096.1	-0.626382	1.45252	0.236866	0.955464
XM_022790097.1	821.48	889.05	1504.04	763.51	634.79	975.65	630.31	2372.94	887.84	821.92	1434.46	1924.46	1212.93	1009.82	1805.16	953.63	XM_022790097.1	0.123325	5.76233	0.558182	1
XM_022790098.1	1398.98	1715.17	2004.08	1253.99	363.71	1289.43	1522.39	2172.66	2415.66	2024.44	1609.26	1590.69	2645.9	705.84	2049.6	1583.33	XM_022790098.1	0.00163814	6.27159	0.995931	1
XM_022790099.1	1420.87	2038.61	1912.62	1128.74	978.38	1392.85	1168.18	1809.04	2057.62	2019.84	2081.83	2972.6	1883.42	1995.17	1649.79	1634.57	XM_022790099.1	-0.0635861	6.37659	0.620044	1
XM_022790100.1	0	0	0	124.21	0	57.03	361.09	0	115.51	0	254.42	0	0	152.1	113.43	82.06	XM_022790100.1	0.178343	2.01887	0.933993	1
XM_022790101.1	0	234.05	43.17	0	131.51	0	169.61	173.88	652.87	276.93	103.22	525.65	283.07	100.36	0	647.78	XM_022790101.1	-1.24895	3.29936	0.329796	0.982338
XM_022790102.1	570.46	530.26	593.73	542.27	265.99	504.38	404.83	533.77	446.94	423.77	534.7	655.12	716.56	580.58	630.81	591.24	XM_022790102.1	0.157649	4.67041	0.182146	0.930022
XM_022790104.1	78.08	86.93	144.05	183.62	87.19	136.34	83.81	247.82	192.04	209.41	226.66	323.93	144.47	245.49	305.78	182.5	XM_022790104.1	-0.437671	3.06788	0.0639482	0.806764
XM_022790105.1	1290.05	967.75	1350.05	1138.11	578.3	1182.27	820.74	1292.53	1065.15	1156.89	1270.42	1196.3	1260.9	1312.57	1284.41	651.49	XM_022790105.1	0.273729	5.7302	0.0119384	0.622257
XM_022790106.1	105.31	80.97	127.4	73.1	18.14	39.46	63.62	153.14	100.75	116.2	78.33	111.04	168.91	104.94	114.83	89.83	XM_022790106.1	-0.131476	2.18262	0.640449	1
XM_022790107.1	752	733.44	1026.98	904.26	445.24	1056.62	832.59	1024.87	1390.31	1025.41	1350.59	1575.83	1175.81	1214.24	1294.3	1098.51	XM_022790107.1	-0.19528	5.6289	0.0396332	0.749249
XM_022790109.1	415.51	824.42	1004.49	822.48	374.65	694.95	477.35	840.19	1369.62	861.06	1187	1148.91	1018.91	743.49	741.58	1236.63	XM_022790109.1	-0.244836	5.33316	0.169664	0.928292
XM_022790110.1	1112.49	890.58	793.51	992.52	442.35	854.05	847.65	1160.81	1331.38	1254.94	1040	1468.09	1247.09	1376.51	1504.42	809.37	XM_022790110.1	-0.122443	5.65253	0.312851	0.977036
XM_022790112.1	365.82	649.9	642.16	645.72	351.37	356.88	368.77	526.14	977.08	888.51	867.56	737.09	980.14	683.02	785.19	724.26	XM_022790112.1	-0.377351	4.95782	0.0236016	0.690738
XM_022790113.1	513.18	152.1	339.84	202.28	49.63	448.12	270.23	437.86	289.92	102.49	266.44	550.91	239.86	449.98	337.81	312.74	XM_022790113.1	0.253682	3.85037	0.444159	0.996455
XM_022790114.1	2876.21	2225.34	2387.26	2259.06	1360.42	2873.64	2104.03	3147.33	3256.21	2397.91	3331.77	3583.45	2599.05	2969.49	2816.81	2642.26	XM_022790114.1	0.0869761	6.98766	0.273193	0.966162
XM_022790115.1	2180.96	2504.82	3335.69	2088.06	1673.94	2967.17	2086.86	3839.69	3930.25	2964.84	4429.74	3811.98	3472.8	3792.69	3891.67	3536.3	XM_022790115.1	-0.153188	7.21319	0.135189	0.90292
XM_022790116.1	105.27	138.66	146.46	101.19	78.71	90.07	120.89	183.43	168.44	149.73	157.97	170.38	115.01	167.7	162.87	144.98	XM_022790116.1	0.0215231	2.73165	0.905456	1
XM_022790117.1	914.77	189.51	489.85	416.75	138.34	129.76	281.25	591.88	148.32	268.43	220.29	370.64	434.19	547.61	228.47	333.71	XM_022790117.1	0.596457	4.08334	0.0833308	0.838462
XM_022790119.1	0	66.27	28.86	30.4	76.69	0	24.34	31.97	32.38	0	0	37.77	113.36	0	30.79	123.07	XM_022790119.1	0.192837	1.02094	0.885536	1
XM_022790120.1	187.05	212.02	273.48	168.03	72.5	289.21	24.37	236.48	291.91	207.39	248.71	72.48	202	282.3	141.2	229.24	XM_022790120.1	0.0934884	3.21866	0.80384	1
XM_022790121.1	70.62	75.18	124.46	441.94	0	130.01	63.53	177.51	212.64	80.69	231.73	240.7	55.65	108.75	50.25	141.93	XM_022790121.1	0.26019	2.68299	0.678619	1
XM_022790122.1	0	0	28.34	28.59	0	0	0	29.79	0	13.46	14.51	0	54.34	13.29	38.59	0	XM_022790122.1	-0.472166	-0.495303	0.782917	1
XM_022790123.1	99.21	0	0	0	0	119.49	19.9	19.92	112.64	63.96	18.55	59.84	0	0	0	19.94	XM_022790123.1	0.226798	0.723892	0.895323	1
XM_022790125.1	1308.23	1353.44	1407.21	1098.77	624.83	1253.19	1205.39	1842.89	2322.87	2020.43	1993.48	1859.14	1997.44	1795.12	1513.52	1477.3	XM_022790125.1	-0.206578	6.19859	0.064232	0.806764
XM_022790126.1	611.87	356.98	173.15	221.58	441.82	298.96	294.33	292.86	0	0	0	77.31	137.93	513.09	370.5	491.52	XM_022790126.1	1.19092	3.83644	0.279371	0.968748
XM_022790129.1	215.77	265.11	331.79	366.09	182.71	269.72	356.47	476.28	607.19	454.52	364.75	479.78	452.64	374.25	343.41	381.49	XM_022790129.1	-0.104838	4.13738	0.55345	1
XM_022790130.1	84.85	38.83	140.89	91.51	42.81	41.52	46.94	181.33	94.3	424.85	222.98	229.92	260.43	0	257.76	0	XM_022790130.1	-0.874997	2.63382	0.301761	0.974
XM_022790133.1	30.18	0	0	0	0	90.89	30.27	90.93	27.64	21.92	0	91.03	0	30.26	0	0	XM_022790133.1	0.878912	0.358737	0.63955	1
XM_022790135.1	671.24	594.63	739.54	595.41	387.98	391.6	518.83	825.95	984.08	865.33	966.56	1007.22	944.87	893.38	770.65	871.59	XM_022790135.1	-0.254253	5.14273	0.0197808	0.685677
XM_022790136.1	318.99	289.37	312.46	288.58	127.02	279.4	145.17	306.16	306.92	114.67	191.44	239.37	276.13	225.75	325.35	218.56	XM_022790136.1	0.485783	3.57541	0.00927652	0.583443
XM_022790138.1	587	351	1093	412	116	225	516	1490	385	467	220	969	767	262	228	220	XM_022790138.1	0.735242	4.58932	0.0652812	0.806764
XM_022790143.1	10.6	49	53.31	31.91	18	38	40	60.03	42.5	53.24	61	53.24	65	67.37	99	38	XM_022790143.1	-0.300075	1.24496	0.360952	0.985623
XM_022790146.1	1248	1016	1352	1018	608	1043	878	1310	1437	1156	1411	1492	1402	1351	1338	1112	XM_022790146.1	0.0370346	5.82455	0.499099	1
XM_022790147.1	2151.68	1899.66	1888.59	1738.4	381.24	1902.58	1249.89	1292.42	2078.69	1531.35	1502.29	2205.99	2040.04	2345.38	2214.01	926.29	XM_022790147.1	0.11045	6.32058	0.59602	1
XM_022790148.1	783.07	670.61	726.83	658.58	294.13	467.47	378.84	1217.71	508.74	445.78	626.29	990.16	636.78	777.48	1266.33	136.49	XM_022790148.1	0.308148	4.94833	0.289605	0.97159
XM_022790150.1	117.2	169.8	258.39	172.95	57.19	237.16	105.32	202.6	217.14	218.97	214.12	278.98	301.12	164.89	199.19	171.31	XM_022790150.1	-0.0786487	3.17885	0.703308	1
XM_022790151.1	1266.6	1099.22	2012.51	1157.13	604.31	1285.08	1186.4	1383.96	1773.43	1465.26	1762.43	1851.73	2011.09	1364.36	1204.69	1903.08	XM_022790151.1	-0.0623685	6.10299	0.637862	1
XM_022790152.1	399.14	413.58	447.28	426.8	274.37	498.22	375.08	326.15	465.56	379.03	387.96	604.12	783.01	763.69	303.16	474.12	XM_022790152.1	0.0197754	4.45603	0.919681	1
XM_022790153.1	1133.54	884	1343.66	1015.26	711.85	993.91	819	1387.81	1191.4	965.53	1354.81	1351.11	1337.34	1368.48	1326.61	1019.12	XM_022790153.1	0.12398	5.75856	0.0990035	0.855244
XM_022790156.1	0	0	81.6	39.01	0	93.03	192.8	116.78	0	104.35	321.7	90.79	32.77	163.21	93.42	180.56	XM_022790156.1	-0.558361	2.17548	0.638149	1
XM_022790157.1	21.52	13.14	19.93	58.9	14.56	67.86	10.49	27.67	12.77	13.13	67.89	65.14	35.76	25.73	11.64	58.68	XM_022790157.1	0.0646161	0.712952	0.902402	1
XM_022790158.1	398.76	272.37	258.46	185.23	148.09	281.24	97.93	359.29	536.47	395.65	265	487.46	304.76	488.67	547.83	203.66	XM_022790158.1	-0.330321	3.9209	0.162781	0.924815
XM_022790159.1	276.72	335.48	437.02	437.85	132.35	217.86	142.78	139.25	232.76	197.86	175.41	360.62	461.71	217.39	297.12	130.11	XM_022790159.1	0.417756	3.6515	0.141739	0.908654
XM_022790160.1	168.9	132.03	166.07	176	114	155	58.91	241.34	188.97	177	321	229.98	204.4	191.97	151.81	203.88	XM_022790160.1	-0.0959955	3.09527	0.650419	1
XM_022790161.1	28.1	40.97	53.93	0	0	0	48.09	7.66	115.03	0	0	24.02	12.6	4.03	43.19	22.12	XM_022790161.1	0.104651	0.332478	0.939724	1
XM_022790162.1	0	27.11	78.76	41.27	0	21.19	27.39	58.24	26.92	34.44	36.42	110.25	33.36	35.45	8.11	0	XM_022790162.1	0.166964	0.680046	0.853433	1
XM_022790163.1	111	127	137	140.3	46.23	98	84	197	113.24	127	175	157	130.93	130.78	93.59	74.41	XM_022790163.1	0.256797	2.53539	0.214766	0.947069
XM_022790166.1	413	329	418	380	182	338	248	422	404	314	442	494	413	450	466	358	XM_022790166.1	0.0778314	4.16704	0.415136	0.995318
XM_022790167.1	0.02	0	0	36.32	0	24.12	84.25	41.47	90.67	0	0	94.29	0	20.12	128.94	0	XM_022790167.1	-0.307767	0.662408	0.874798	1
XM_022790168.1	142.22	239.06	244.16	231.19	89.71	239.15	163.86	263.06	198.54	199.07	240.79	277.53	267.38	220.58	200.91	246.87	XM_022790168.1	0.161123	3.37506	0.342472	0.982419
XM_022790169.1	66.38	58.21	112.43	0	0	0	0	86.91	82.58	28.37	62.72	17.03	37.98	95.2	16.81	14.22	XM_022790169.1	0.0600228	0.98264	0.959306	1
XM_022790170.1	768.37	740.73	915.41	807.49	445.29	753.73	557.9	840.56	1038.21	887.56	1019.48	1218.15	1185.64	989.11	1008.33	936.91	XM_022790170.1	-0.128187	5.37701	0.0710476	0.819046
XM_022790171.1	0	12.66	52.95	0	39.16	0	53.53	26.56	40.32	26.91	0	20.98	0	28.92	0	64.25	XM_022790171.1	0.505104	0.365171	0.726795	1
XM_022790172.1	172.99	87.8	123.43	208.7	0	0	54.54	229.18	188.83	221.75	229.67	173.51	129.99	82.01	123.21	72.73	XM_022790172.1	-0.243851	2.58538	0.745083	1
XM_022790173.1	78.97	132.16	69.71	44.96	136.7	70.7	13.93	88.04	123.94	94.92	162.27	204.17	93.42	91.8	110.34	16.73	XM_022790173.1	0.0536138	2.24034	0.906699	1
XM_022790174.1	591.29	900.51	968.82	644.8	402.96	859.42	491.87	825.12	1402.71	994.46	1091.97	1225.24	1023.87	899.95	922.43	1069.88	XM_022790174.1	-0.231071	5.39137	0.0779865	0.830302
XM_022790175.1	62.59	122.37	68.97	22.85	13.9	22.66	58.75	40.32	41.22	58.18	249.11	44.84	19.37	0	45.28	124.22	XM_022790175.1	-0.149151	1.60833	0.834894	1
XM_022790176.1	124.51	247.22	329.7	345.22	62.8	101.44	157.29	316.75	392.63	271.86	161.94	266.16	445.57	355.67	208.45	222.57	XM_022790176.1	-0.142564	3.54733	0.62645	1
XM_022790177.1	1108.68	796.42	967.56	1304.81	589.94	1212.57	860.08	1173.27	1506.01	1063.22	1169.72	1168.56	1149.11	1481.78	1336	1256.24	XM_022790177.1	0.0379794	5.75624	0.746511	1
XM_022790178.1	880.4	858.6	1085.17	694.67	394.38	648.97	702.33	1097.56	500.63	790.91	823.12	1387.75	1176.81	934.5	1386.5	600.81	XM_022790178.1	0.114248	5.36174	0.530436	1
XM_022790179.1	179.57	68.93	22.65	26.99	22.31	184.24	146.21	126.74	224.04	186.7	245.19	179.76	253.87	114.29	46.79	68.82	XM_022790179.1	-0.373462	2.62123	0.443883	0.996404
XM_022790182.1	882	707.37	843	949	531	853	611	881	1114.52	749.53	1110.38	1053	1071.36	1161	1097.37	850	XM_022790182.1	0.00269871	5.42406	0.968513	1
XM_022790183.1	39.94	32.21	30.65	9.06	0	0	4.05	131.12	0	76.32	78.9	83.9	0	0	0	0	XM_022790183.1	0.213772	0.529907	0.902399	1
XM_022790184.1	9.61	16.86	33.17	27.42	23.48	6.82	0	32.79	72.32	83.45	43.6	45.18	34.86	0	26.96	25.03	XM_022790184.1	-0.770545	0.5789	0.290209	0.97159
XM_022790185.1	83.2	50.62	79.61	64.9	39.36	108.64	71.46	101.53	137.05	92.05	107.65	69.17	78.39	74.4	123.94	94.13	XM_022790185.1	-0.0141468	2.06039	0.956333	1
XM_022790186.1	0	33	63.31	38.91	0	33.42	36.72	46.65	0	26.87	24.87	67.03	35.25	45.42	75.32	16.07	XM_022790186.1	0.120154	0.730198	0.895111	1
XM_022790188.1	0	22.32	0	51.33	21.05	153.67	52.85	0	49.22	19.56	18.3	91.75	91.14	27.99	118.89	42.16	XM_022790188.1	-0.0900832	1.24717	0.932714	1
XM_022790189.1	106.97	130.32	147.92	124.66	35.6	122.34	101.02	204	179.09	136.64	130.79	166.33	71.45	157	130.29	101.29	XM_022790189.1	0.193859	2.60514	0.403798	0.995318
XM_022790190.1	32.03	18.68	34.08	36.34	38.4	23.49	26.98	0	42.91	56.36	54.21	62.67	90.55	0	84.71	26.71	XM_022790190.1	-0.469855	0.976753	0.519512	1
XM_022790192.1	106.45	102.71	373.76	85.9	75.72	79.97	91.05	641.04	303.57	570.76	162.03	135.09	119.9	212.77	136.52	55.79	XM_022790192.1	0.0666553	3.24927	0.897421	1
XM_022790193.1	420.86	311.97	623.01	524.07	440.28	417.03	219.45	758.96	605.9	931.96	955.91	771.14	830.76	726.54	811.61	442.26	XM_022790193.1	-0.328351	4.84579	0.115654	0.875887
XM_022790194.1	0	9.78	34.84	9.11	0	0	0	0	35.75	15.56	27.9	9.05	17.48	23.52	8.87	0	XM_022790194.1	-1.10688	-0.684783	0.354283	0.983085
XM_022790195.1	24179.5	22676.6	24408.1	20790.3	14356.5	14461.3	13981.9	21239.9	15773.7	17031.1	20592.2	28758.7	27101.9	21530	23571.7	24859.7	XM_022790195.1	0.190449	9.9739	0.170981	0.929752
XM_022790196.1	1099	968	1159	1103	638	960	825	1157	1212	1029	1268	1375	1297	1316	1221	1052	XM_022790196.1	0.0808795	5.71809	0.182152	0.930022
XM_022790198.1	329	287	351	309	203	305	234	390	433	371	450	422	431	475	429	380	XM_022790198.1	-0.115847	4.10425	0.229042	0.955139
XM_022790202.1	323.26	323.47	317.66	287.38	134.84	163.94	272.4	362.76	269.89	325.04	271.43	604.17	312.75	421.65	291.26	336.96	XM_022790202.1	0.00263172	3.8925	0.992266	1
XM_022790203.1	425.06	383.56	525.64	531.37	222.88	602.99	280.08	542.44	717.33	512.15	720.54	830.43	793.06	588.84	612.88	493.83	XM_022790203.1	-0.212607	4.67417	0.0854916	0.841037
XM_022790204.1	0	214.87	53.77	0	0	0	56.39	50.74	24.4	0	49.72	103.98	48.27	29.52	47.28	0	XM_022790204.1	0.797924	1.08233	0.59821	1
XM_022790205.1	151.59	107.56	235.42	17.25	44.34	104.08	130.05	224.61	273.94	166.32	154.73	181.69	245.71	305.4	115.41	120.67	XM_022790205.1	-0.297945	2.90083	0.417605	0.995318
XM_022790206.1	74.77	121.38	303.06	104.33	0	215.79	176.63	119.06	273.81	15.68	79.26	179.68	210.24	148.19	201.19	131.53	XM_022790206.1	0.194255	2.78507	0.753129	1
XM_022790207.1	947.95	1148.79	1221.37	622.4	487.33	779.41	724.66	1086.79	1507.16	1085.38	1128.48	1894.31	1519.45	1271.44	1036.46	1098.72	XM_022790207.1	-0.203505	5.67739	0.123947	0.885859
XM_022790208.1	610.21	335.77	764.97	827.27	423.93	558.48	265.45	773.28	481.55	202.02	317.68	736.71	804.99	605.67	636.44	475.54	XM_022790208.1	0.483411	4.72426	0.0485968	0.779322
XM_022790209.1	846	581.05	823.56	592.58	411.63	671.24	656.03	473.43	199.69	545.88	791.04	733.31	632.97	746.74	1311.96	755.73	XM_022790209.1	0.212682	5.02908	0.427391	0.995382
XM_022790210.1	164.06	195.33	249.89	60.26	0	212.57	62.45	59.56	0	125.6	58.35	121.38	281.53	0	499.81	358.39	XM_022790210.1	-0.289472	2.85783	0.785764	1
XM_022790211.1	144.44	170.52	205.82	27.06	0	160.85	63.89	37.02	95.77	0	70.55	185.66	0	66.18	0	78.62	XM_022790211.1	1.07569	1.9795	0.35332	0.983085
XM_022790212.1	240.95	0	0	0	0.01	0	34.9	0	0	43.38	222.2	155.29	76.86	76	60.22	0	XM_022790212.1	-0.859785	1.35877	0.668279	1
XM_022790213.1	33.42	27.18	0	52.81	23.96	13.15	21.25	14.74	65.29	43.9	61.62	34.01	23.3	35.15	26.61	38.04	XM_022790213.1	-0.350352	0.707762	0.520986	1
XM_022790214.1	551.62	323.72	475.95	643.55	177.9	490.17	321.7	387	339.15	313.72	502.13	590.5	524.82	392.06	392.12	426.29	XM_022790214.1	0.318716	4.35336	0.0611796	0.802437
XM_022790216.1	539.37	517.07	587.13	522.45	247.44	398.48	359.64	594.39	656.96	581.84	551.81	812	743.83	634.6	622.49	505.09	XM_022790216.1	-0.0708089	4.70441	0.463287	1
XM_022790217.1	270.76	174.63	142.4	229.98	59.78	122.68	78.04	215.09	243.07	183.16	65.06	196.83	193.01	226.1	151.43	119.57	XM_022790217.1	0.237783	2.98923	0.402033	0.995318
XM_022790218.1	153.59	310.43	189.39	166.58	60.97	172.73	130.9	152.65	190	153.52	223.68	199.42	235.33	346.41	208.24	71.2	XM_022790218.1	0.107365	3.14103	0.701553	1
XM_022790220.1	0	0	185.55	142.55	0	18.49	0	0	0	100.26	54.68	49.3	0	71.13	15.88	97.1	XM_022790220.1	-0.049703	1.15352	0.979512	1
XM_022790221.1	1310.03	885.41	1067.24	1498.58	470.79	1045.15	909.81	1199.3	993.42	180.28	1756.34	1916.33	1123.65	2242.25	1463.04	549.75	XM_022790221.1	0.127231	5.75745	0.69024	1
XM_022790222.1	540.18	545.45	1185.69	363.59	0	343.15	382.81	966.94	52.65	152.46	85.32	1212.11	712.43	376.56	90.04	9.21	XM_022790222.1	1.03023	4.32588	0.220273	0.949647
XM_022790223.1	244.76	345.61	371.77	284.45	108.54	233.74	256.72	600.13	338.25	229.3	314.92	608.14	425.32	324.5	277.12	280.58	XM_022790223.1	0.159713	3.93612	0.438029	0.996378
XM_022790224.1	1219.04	861.91	1432.04	1115.75	583.76	915.7	899.55	1688.25	1287.89	909.8	984.9	1950.62	1938.21	1105.44	1010.51	992.12	XM_022790224.1	0.147323	5.79309	0.315634	0.979011
XM_022790225.1	24.79	31.21	56.03	9.4	0	21.82	43.48	89.95	21.95	6.27	12.4	81.11	40.4	21.65	12.47	9.37	XM_022790225.1	0.780604	0.559429	0.220182	0.949647
XM_022790226.1	133.35	141.84	200.69	131.96	54.17	141.74	164.45	382.59	230.55	134.61	192.5	309.52	221.13	184.38	154.61	203.83	XM_022790226.1	0.0615181	3.12399	0.802765	1
XM_022790227.1	246.88	237.99	229.32	210.74	91.97	218.82	269	763.14	334.79	182.29	234.27	605.21	350.28	259.34	250.37	157.3	XM_022790227.1	0.289456	3.7513	0.315869	0.979011
XM_022790229.1	76.91	139	113.54	86.19	26.43	56.74	63.4	104.97	109.34	138.31	140.88	112.86	108.18	108.21	91.19	90.68	XM_022790229.1	-0.0941148	2.2269	0.699228	1
XM_022790233.1	551.13	854.66	937.54	811.14	263.55	681.76	574.86	894.41	887.06	755.88	886.88	1095.43	1003.43	798.42	933.31	583.32	XM_022790233.1	0.0439148	5.19702	0.751923	1
XM_022790234.1	128.25	46.46	92.97	83.48	39.21	106.21	1.53	128.4	84.91	54.7	140.94	133.41	127.1	133.56	80.62	106.97	XM_022790234.1	-0.146274	2.12143	0.738138	1
XM_022790237.1	11.17	32.57	7.03	70.41	23.51	6.64	16.57	32.2	33.38	52.3	0	0	33.94	0	50.48	1.7	XM_022790237.1	0.602379	0.33653	0.554737	1
XM_022790238.1	14.58	0	0	31.81	17.28	39.15	31.58	43.4	0	0	0	3.55	28.94	0	29.9	18.97	XM_022790238.1	1.50993	-0.111539	0.260791	0.964024
XM_022790240.1	509.43	418.41	485.94	426.65	275.03	387.67	379.07	437.87	579.05	487.81	680.15	590.2	647.16	652.56	563.41	494.93	XM_022790240.1	-0.107909	4.57169	0.282659	0.969196
XM_022790241.1	270.43	225.96	334.79	281.98	191.24	234.76	167.36	388.11	295.88	317.68	306.55	393.47	278.84	286.9	357.36	257.73	XM_022790241.1	0.120242	3.77837	0.366697	0.988725
XM_022790242.1	18.14	11.63	12.76	5.31	0	17.04	13.57	5.02	15.07	40.51	4.3	17.56	0	26.11	43.23	8.34	XM_022790242.1	-0.582055	-0.3358	0.414427	0.995318
XM_022790244.1	655	446.4	636	548	379	564	418	603	657	614	833	717	701	833	793	616	XM_022790244.1	-0.0539275	4.89479	0.595965	1
XM_022790245.1	3788	2702	3880	2970	1929	2750	2145	3602	2983	2299	4052	4140	3724	4246	3919	3104	XM_022790245.1	0.120613	7.27234	0.21134	0.947069
XM_022790246.1	2997.46	2883.48	3335.43	3548.27	1379.33	3385.99	2827	4004.56	4880.9	4237.98	4684.11	4772.92	3884.54	4241.14	4079.67	3499.33	XM_022790246.1	-0.128787	7.42468	0.153905	0.918519
XM_022790247.1	843.54	234.52	293.57	116.73	296.67	0.01	0	197.44	237.1	0.02	255.89	388.08	397.46	205.86	458.33	510.67	XM_022790247.1	0.0894137	3.73341	0.933618	1
XM_022790248.1	734	559	689	609	456	507	469	722	962	709	869	846	653	809	734	672	XM_022790248.1	-0.0043442	5.03437	0.978371	1
XM_022790249.1	251.55	20.84	684.79	2.14	0	49.96	34.01	932.05	14.33	0	21.27	991.35	379.61	0	0	0	XM_022790249.1	0.768742	3.15804	0.657494	1
XM_022790251.1	154.71	122.37	637.71	139.54	0	30.37	310.88	770.37	5.67	19.47	0	554.82	318.59	44.05	12.03	23	XM_022790251.1	1.49726	3.17528	0.180846	0.930022
XM_022790252.1	34.74	55.79	16.6	97.32	2	19.67	252.34	405.96	0	6.53	9.73	146.82	45.59	3.02	6.97	0	XM_022790252.1	2.48417	1.80227	0.0279641	0.701606
XM_022790253.1	2503.94	2591.21	2941.14	3258.04	1494.51	3130.47	2308.82	3477.54	3515.83	3575.77	4016.06	4207.99	3684.56	3651.29	3966.05	3247.55	XM_022790253.1	-0.0871391	7.24828	0.280467	0.969085
XM_022790254.1	267	281	302	300	166	269	226	374	457	252	390	467	377	284	378	407	XM_022790254.1	-0.080234	3.94256	0.543152	1
XM_022790255.1	31	40	38	47	11	34	27	59	44	42	28	36	58	33	45	17	XM_022790255.1	0.263541	0.87204	0.371347	0.991287
XM_022790256.1	3869	2253	4571	3581	1832	2032	2415	3532	4369	3888	3850	5313	3739	3099	3551	4041	XM_022790256.1	-0.0426562	7.36235	0.742773	1
XM_022790257.1	116.16	42.81	145.06	86.95	95.14	106.27	34.99	79.6	117.4	46.98	138.05	144.5	80.33	84.67	129.92	154.17	XM_022790257.1	0.0667135	2.28747	0.837225	1
XM_022790258.1	1192.47	813.49	1138.65	686.38	432.67	850.29	586.62	1198.7	1568.68	809.64	819.45	1402.35	1497.27	1175.69	1064.17	1045.68	XM_022790258.1	-0.0887703	5.5663	0.518214	1
XM_022790259.1	383.04	348.92	354.33	355.42	143.26	390.07	322.33	465.18	453.23	321.09	330.42	506.72	356.89	606.53	462.2	446.38	XM_022790259.1	0.0262128	4.208	0.870576	1
XM_022790260.1	16.91	0	0	13.46	0	0	0	15.21	0	45.45	16.3	18.42	11.74	0	34	0	XM_022790260.1	-1.302	-0.787465	0.412011	0.995318
XM_022790262.1	300.05	230.57	398.67	244.12	170.74	199.12	178.67	268.61	429.85	327.46	559.29	385.86	435.36	260.47	339.8	147.43	XM_022790262.1	-0.143388	3.83739	0.48461	1
XM_022790264.1	392.08	440.57	531.73	427.24	197.77	304.62	384.37	563.22	524.66	422.13	514.24	604.2	469.51	588.7	475.37	410.6	XM_022790264.1	0.0627872	4.42226	0.592103	1
XM_022790265.1	491.62	335.27	612.11	362.32	170.13	634.86	434.77	573.33	665.97	397.69	734.14	685.88	608.14	753.13	587	410.83	XM_022790265.1	-0.0564272	4.62315	0.724803	1
XM_022790266.1	891.68	664.99	793.2	676.77	448.46	512.47	369.59	780.84	741.16	718.98	976.65	897.63	1016.84	769.19	829.28	667.29	XM_022790266.1	0.0102286	5.12034	0.933717	1
XM_022790267.1	22.13	13.48	9.44	42.45	3.51	7.01	9.95	37.63	33.05	11.12	30.71	38.78	43.2	4.27	39.71	10.56	XM_022790267.1	-0.194264	0.142177	0.70786	1
XM_022790268.1	634.59	352.3	433.21	306.57	174.82	334.24	398.55	587.76	596.49	351.59	633.5	614.66	486.17	445.02	413.78	471.77	XM_022790268.1	0.0445397	4.41024	0.783473	1
XM_022790269.1	209.49	235.69	300.52	244.22	172.13	258.05	312.31	293.97	285.16	209.08	337.26	447.51	240.31	318.71	358.64	271.73	XM_022790269.1	0.138098	3.75914	0.396618	0.995318
XM_022790270.1	1245.38	1004.27	1251.1	1051.71	636.51	1023.72	779.42	1270.42	1534.62	1318.77	1529.22	1581.49	1328.35	1689.18	1331.18	1154.38	XM_022790270.1	-0.0976334	5.85962	0.159168	0.924268
XM_022790271.1	236.62	313.73	270.9	181.29	81.49	169.28	193.49	191.58	158.85	149.23	84.78	308.51	169.65	71.82	305.82	184.62	XM_022790271.1	0.56755	3.22655	0.0581525	0.796476
XM_022790274.1	278.92	559.09	250.07	409.67	100.2	688.5	125.35	289.71	391.35	267.09	984.95	643.57	373.89	478.08	694.9	380.29	XM_022790274.1	-0.261253	4.32229	0.434746	0.996247
XM_022790275.1	3357.49	1957.16	3434.17	2250.64	2115.03	1954.46	2139.61	2931.18	3075.95	1737.94	2489	3911.81	2718.86	3239.27	2881.41	2862.55	XM_022790275.1	0.224729	7.01242	0.102201	0.85942
XM_022790277.1	369.86	380.73	507.51	436.76	169.12	350.97	212.33	298.48	492.73	339.05	504.22	600.38	545.16	459.13	533.8	302.78	XM_022790277.1	-0.0924368	4.24783	0.53496	1
XM_022790278.1	86.71	21.75	37.48	109.23	21.9	108.7	0	102.79	197.27	36.47	86.96	87.35	109.04	43.37	151.91	0	XM_022790278.1	-0.197161	1.79316	0.803365	1
XM_022790279.1	672.63	537.95	755.63	734.91	562.68	679.69	460.24	848.3	736.14	581.61	785.38	1452.78	778.55	1033.06	774.84	652.28	XM_022790279.1	0.0530374	5.15937	0.712558	1
XM_022790280.1	147.27	320.07	565.3	321.48	37.19	270.75	208.95	274.57	186.07	212.05	418.45	346.09	506.09	466.78	223.4	210.22	XM_022790280.1	0.0615465	3.77513	0.856774	1
XM_022790281.1	0	0	146.57	49.78	0	24.77	0	23.23	24.97	0	24.77	24.88	24.84	74.1	37.24	24.89	XM_022790281.1	0.239557	0.515806	0.85086	1
XM_022790282.1	437.36	184.45	0	34.08	104.76	214.94	78.76	354.22	117.65	315.35	46.31	479.85	190.71	7.51	359.6	308.17	XM_022790282.1	-0.0455025	3.2667	0.955149	1
XM_022790283.1	496.92	677.46	546.46	609.9	321.37	474.86	575.38	680.47	1035.3	594.91	716.22	648.79	1007.07	699.53	597.73	750.72	XM_022790283.1	-0.0726603	4.9566	0.640814	1
XM_022790284.1	84.24	116.95	125.84	56.57	37.76	78.7	64.96	96.95	136.33	130.91	116.31	247.65	105.87	91.44	141.94	106.11	XM_022790284.1	-0.325619	2.35072	0.165118	0.925638
XM_022790285.1	831.19	799.4	913.47	664.6	540.38	429.25	483.44	719.92	652.53	638.67	746.5	938.24	839.15	747.11	826.47	666.47	XM_022790285.1	0.230106	5.10697	0.0957188	0.850147
XM_022790286.1	73.64	47.6	96.37	69.21	23.9	33.31	54.69	78.27	57.39	66.25	64.25	95.44	78.67	54.68	105.38	50.12	XM_022790286.1	0.0844243	1.65963	0.755241	1
XM_022790288.1	308.7	0	32.65	82.28	181.12	169.09	0	109.56	118.03	30.01	104.71	164.93	145.77	71.13	96.64	267.64	XM_022790288.1	0.272554	2.56557	0.752955	1
XM_022790289.1	98.37	59.05	61.37	121.09	33.32	86.31	65.76	145.7	91.86	150.39	243.62	213.22	168.45	89.94	144.16	96.72	XM_022790289.1	-0.482657	2.44082	0.0744026	0.823918
XM_022790290.1	876.3	1060	1138.35	1076.72	453.88	989.91	874	1204.44	1614.97	1227.99	1426.29	1475.07	1446.23	1372.87	1463.36	1157.36	XM_022790290.1	-0.17273	5.78758	0.0475486	0.778532
XM_022790291.1	724	530	672	644	421	647	457	695	706	641	847	887	790	809	754	680	XM_022790291.1	0.0364381	5.02124	0.650292	1
XM_022790293.1	39.38	51.82	21.27	46.43	29.34	47.8	20.12	58.08	137.7	93.03	106.4	81.62	132.07	76.59	34.29	139	XM_022790293.1	-0.973318	1.72578	0.00389044	0.51586
XM_022790294.1	64.23	44.19	0.02	62.02	0	0	17.4	0	13.32	115.53	18.63	104.47	17.46	16.5	121.99	47.36	XM_022790294.1	-0.959978	0.960914	0.393877	0.995318
XM_022790295.1	202.38	181.99	301.08	217.55	154.66	221.5	185.47	364.92	370.98	169.44	336.97	228.91	237.47	290.91	211.72	157.64	XM_022790295.1	0.255601	3.51952	0.15196	0.91745
XM_022790296.1	341	327	302	409	183	308	252	449	554	464	474	497	447	463	422	369	XM_022790296.1	-0.148558	4.20672	0.200569	0.939888
XM_022790297.1	1068	988	1161	974	564	984	725	1171	1336	1089	1320	1409	1369	1180	1265	1053	XM_022790297.1	-0.0165867	5.70392	0.778112	1
[truncated: 22,664 more rows]

## Sheet: Salmon
Sample	Transcript_ID	Length	EffectiveLength	TPM	Reads					YFP dsRNA_A_S78	XM_022794122.1	672	389.043	40502.2	222186
YFP dsRNA_A_S78	XM_022806243.1	7856	7569.2	10.2122	1089.95		3.35222			YFP dsRNA_B_S79	XM_022794122.1	672	381.909	36710.1	158690
YFP dsRNA_B_S79	XM_022806243.1	7856	7562.45	9.25665	792.356		3.21049			YFP dsRNA_C_S80	XM_022794122.1	672	368.659	59151.6	369783
YFP dsRNA_C_S80	XM_022806243.1	7856	7547.49	7.19244	920.523		2.84648			YFP dsRNA_D_S81	XM_022794122.1	672	380.36	53352.3	394779
YFP dsRNA_D_S81	XM_022806243.1	7856	7560.84	9.12226	1341.77		3.18939			YFP dsRNA_E_S82	XM_022794122.1	672	374.029	53897.6	334138
YFP dsRNA_E_S82	XM_022806243.1	7856	7553.56	8.90345	1114.71		3.15436			YFP dsRNA_F_S83	XM_022794122.1	672	368.011	58270.9	351704
YFP dsRNA_F_S83	XM_022806243.1	7856	7546.87	6.70126	829.446		2.74443			YFP dsRNA_G_S84	XM_022794122.1	672	373.077	57591.3	339126
YFP dsRNA_G_S84	XM_022806243.1	7856	7551.92	7.1231	849.048		2.83251			YFP dsRNA_H_S85	XM_022794122.1	672	376.63	53584.7	265066	51632.6	0.000245235
YFP dsRNA_H_S85	XM_022806243.1	7856	7556.69	7.52641	746.994	8.25472	2.91196	3.03023	0.922598	ABCB1 dsRNA_A_S86	XM_022794122.1	672	362.294	65982.9	377868
ABCB1 dsRNA_A_S86	XM_022806243.1	7856	7539	4.34643	517.959		2.11983			ABCB1 dsRNA_B_S87	XM_022794122.1	672	365.071	58114.1	248806
ABCB1 dsRNA_B_S87	XM_022806243.1	7856	7542.57	4.8293	427.175		2.27181			ABCB1 dsRNA_C_S88	XM_022794122.1	672	366.067	54981.8	337604
ABCB1 dsRNA_C_S88	XM_022806243.1	7856	7543.12	2.58021	326.463		1.36749			ABCB1 dsRNA_D_S89	XM_022794122.1	672	380.154	58099.9	286624
ABCB1 dsRNA_D_S89	XM_022806243.1	7856	7560.76	4.19598	411.696		2.06901			ABCB1 dsRNA_E_S90	XM_022794122.1	672	370.916	71684.1	206070
ABCB1 dsRNA_E_S90	XM_022806243.1	7856	7548.12	3.5637	208.476		1.83338			ABCB1 dsRNA_F_S91	XM_022794122.1	672	369.3	61684.1	287291
ABCB1 dsRNA_F_S91	XM_022806243.1	7856	7546.72	6.54347	622.782		2.71006			ABCB1 dsRNA_G_S92	XM_022794122.1	672	369.48	54164.9	232903
ABCB1 dsRNA_G_S92	XM_022806243.1	7856	7545.3	5.10582	448.341		2.35214			ABCB1 dsRNA_H_S93	XM_022794122.1	672	376.309	40200.7	245483	58114.1
ABCB1 dsRNA_H_S93	XM_022806243.1	7856	7554.38	4.39952	539.322	4.44555	2.13735	2.10763
YFP dsRNA_A_S78	XM_022806242.1	7869	7582.2	35.5107	3796.6		5.15018
YFP dsRNA_B_S79	XM_022806242.1	7869	7575.45	35.8467	3073.7		5.16377
YFP dsRNA_C_S80	XM_022806242.1	7869	7560.49	27.1763	3484.15		4.76428
YFP dsRNA_D_S81	XM_022806242.1	7869	7573.84	29.2457	4309.07		4.87015
YFP dsRNA_E_S82	XM_022806242.1	7869	7566.56	32.2375	4043.08		5.01067
YFP dsRNA_F_S83	XM_022806242.1	7869	7559.87	28.566	3541.84		4.83623
YFP dsRNA_G_S84	XM_022806242.1	7869	7564.92	29.1167	3476.58		4.86377
YFP dsRNA_H_S85	XM_022806242.1	7869	7569.69	29.3136	2914.37	30.8767	4.8735	4.94157	0.263844
ABCB1 dsRNA_A_S86	XM_022806242.1	7869	7552	21.4147	2556.37		4.42053
ABCB1 dsRNA_B_S87	XM_022806242.1	7869	7555.57	32.0912	2843.51		5.0041
ABCB1 dsRNA_C_S88	XM_022806242.1	7869	7556.12	28.5476	3618.22		4.8353
ABCB1 dsRNA_D_S89	XM_022806242.1	7869	7573.76	26.8382	2637.8		4.74621
ABCB1 dsRNA_E_S90	XM_022806242.1	7869	7561.12	20.5167	1202.29		4.35873
ABCB1 dsRNA_F_S91	XM_022806242.1	7869	7559.72	24.7282	2357.59		4.62809
ABCB1 dsRNA_G_S92	XM_022806242.1	7869	7558.3	27.7273	2438.93		4.79323
ABCB1 dsRNA_H_S93	XM_022806242.1	7869	7567.38	24.8575	3052.43	25.8402	4.63561	4.67772
YFP dsRNA_A_S78	XM_022806241.1	7062	6775.2	2.03528	194.44		1.02522
YFP dsRNA_B_S79	XM_022806241.1	7062	6768.45	2.6162	200.431		1.38748
YFP dsRNA_C_S80	XM_022806241.1	7062	6753.49	1.30452	149.394		0.383518
YFP dsRNA_D_S81	XM_022806241.1	7062	6766.84	2.76257	363.668		1.46601
YFP dsRNA_E_S82	XM_022806241.1	7062	6759.56	2.16685	242.772		1.1156
YFP dsRNA_F_S83	XM_022806241.1	7062	6752.87	1.23165	136.409		0.300598
YFP dsRNA_G_S84	XM_022806241.1	7062	6757.92	1.50617	160.655		0.590885
YFP dsRNA_H_S85	XM_022806241.1	7062	6762.69	0.981466	87.175	1.82559	-0.0269898	0.78029	0.066973
ABCB1 dsRNA_A_S86	XM_022806241.1	7062	6745	0.928878	99.035		-0.106439
ABCB1 dsRNA_B_S87	XM_022806241.1	7062	6748.57	1.57418	124.586		0.6546
ABCB1 dsRNA_C_S88	XM_022806241.1	7062	6749.12	1.82056	206.1		0.864379
ABCB1 dsRNA_D_S89	XM_022806241.1	7062	6766.76	2.33904	205.399		1.22592
ABCB1 dsRNA_E_S90	XM_022806241.1	7062	6754.12	1.24948	65.405		0.321324
ABCB1 dsRNA_F_S91	XM_022806241.1	7062	6752.72	2.16114	184.048		1.11179
ABCB1 dsRNA_G_S92	XM_022806241.1	7062	6751.3	1.81885	142.906		0.863023
ABCB1 dsRNA_H_S93	XM_022806241.1	7062	6760.38	1.70756	187.323	1.69996	0.771936	0.713317
YFP dsRNA_A_S78	XM_022806245.1	6100	5813.2	9.79846	803.181		3.29256
YFP dsRNA_B_S79	XM_022806245.1	6100	5806.45	11.8366	777.932		3.56518
YFP dsRNA_C_S80	XM_022806245.1	6100	5791.49	13.848	1359.98		3.79161
YFP dsRNA_D_S81	XM_022806245.1	6100	5804.84	13.5566	1530.9		3.76093
YFP dsRNA_E_S82	XM_022806245.1	6100	5797.56	14.4801	1391.45		3.85599
YFP dsRNA_F_S83	XM_022806245.1	6100	5790.87	17.4835	1660.49		4.12792
YFP dsRNA_G_S84	XM_022806245.1	6100	5795.92	14.8659	1359.94		3.89393
YFP dsRNA_H_S85	XM_022806245.1	6100	5800.69	10.4943	799.523	13.2954	3.39153	3.70996	-0.168454
ABCB1 dsRNA_A_S86	XM_022806245.1	6100	5783	16.0948	1471.26		4.00853
ABCB1 dsRNA_B_S87	XM_022806245.1	6100	5786.57	14.1449	959.895		3.82221
ABCB1 dsRNA_C_S88	XM_022806245.1	6100	5787.12	15.0751	1463.36		3.9141
ABCB1 dsRNA_D_S89	XM_022806245.1	6100	5804.76	16.695	1257.62		4.06134
ABCB1 dsRNA_E_S90	XM_022806245.1	6100	5792.12	18.1924	816.663		4.18526
ABCB1 dsRNA_F_S91	XM_022806245.1	6100	5790.72	14.1951	1036.67		3.82732
ABCB1 dsRNA_G_S92	XM_022806245.1	6100	5789.3	12.8081	862.937		3.67899
ABCB1 dsRNA_H_S93	XM_022806245.1	6100	5798.38	11.5477	1086.54	14.8441	3.52953	3.87841

## Sheet: STAR_RSEM
Sample	Transcript_ID	Gene_ID	Length	Effective_length	Expected_Count	TPM	FPKM	IsoPct						YFP dsRNA	ABCB1 dsRNA
YFP dsRNA_A_S78	XM_022806243.1	LOC111250671	7856	7565.19	932.21	8.86	4.85	17.77		3.14731				8.86	2.96
YFP dsRNA_B_S79	XM_022806243.1	LOC111250671	7856	7562.21	795.51	9.4	5.22	18.65		3.23266				9.4	4.44
YFP dsRNA_C_S80	XM_022806243.1	LOC111250671	7856	7543.41	810.66	6.32	4.08	14.95		2.65992				6.32	1.81
YFP dsRNA_D_S81	XM_022806243.1	LOC111250671	7856	7555.9	1175.48	8.06	5.2	17.07		3.01078				8.06	3.18
YFP dsRNA_E_S82	XM_022806243.1	LOC111250671	7856	7549.4	985.91	7.93	5.06	15.95		2.98732				7.93	2.92
YFP dsRNA_F_S83	XM_022806243.1	LOC111250671	7856	7542.92	688.75	5.52	3.56	12.2		2.46467				5.52	5.55
YFP dsRNA_G_S84	XM_022806243.1	LOC111250671	7856	7548.91	653.71	5.44	3.46	12.2		2.44361				5.44	4.59
YFP dsRNA_H_S85	XM_022806243.1	LOC111250671	7856	7556.91	719.38	7.45	4.55	17.61	7.3725	2.89724	2.85544	1.11905		7.45	2.7
ABCB1 dsRNA_A_S86	XM_022806243.1	LOC111250671	7856	7536.72	368.38	2.96	2.12	8.42		1.5656
ABCB1 dsRNA_B_S87	XM_022806243.1	LOC111250671	7856	7542.18	398.46	4.44	2.87	10.27		2.15056
ABCB1 dsRNA_C_S88	XM_022806243.1	LOC111250671	7856	7539.71	238.66	1.81	1.29	4.68		0.85599
ABCB1 dsRNA_D_S89	XM_022806243.1	LOC111250671	7856	7561.2	305.69	3.18	2.02	7.29		1.66903
ABCB1 dsRNA_E_S90	XM_022806243.1	LOC111250671	7856	7546.02	175.72	2.92	2.02	8.18		1.54597
ABCB1 dsRNA_F_S91	XM_022806243.1	LOC111250671	7856	7547.79	540.19	5.55	3.57	14.01		2.47249
ABCB1 dsRNA_G_S92	XM_022806243.1	LOC111250671	7856	7543.43	374.97	4.59	3.08	12.4		2.19849
d4_H	XM_022806243.1	LOC111250671	7856	7550.98	344.43	2.7	1.84	7.74	3.51875	1.43296	1.73639
														YFP dsRNA	ABCB1 dsRNA
YFP dsRNA_A_S78	XM_022806242.1	LOC111250671	7869	7578.19	3418.28	32.45	17.76	65.06		5.02015				32.45	18.48
YFP dsRNA_B_S79	XM_022806242.1	LOC111250671	7869	7575.21	2652.12	31.29	17.38	62.08		4.96763				31.29	28.02
YFP dsRNA_C_S80	XM_022806242.1	LOC111250671	7869	7556.41	3105.77	24.16	15.6	57.19		4.59455				24.16	23.94
YFP dsRNA_D_S81	XM_022806242.1	LOC111250671	7869	7568.9	3840.57	26.28	16.98	55.68		4.71589				26.28	25.13
YFP dsRNA_E_S82	XM_022806242.1	LOC111250671	7869	7562.4	3643.16	29.25	18.65	58.84		4.87036				29.25	17.8
YFP dsRNA_F_S83	XM_022806242.1	LOC111250671	7869	7555.92	3260.96	26.1	16.84	57.66		4.70598				26.1	21.29
YFP dsRNA_G_S84	XM_022806242.1	LOC111250671	7869	7561.91	3218.59	26.72	17	59.98		4.73985				26.72	22.61
YFP dsRNA_H_S85	XM_022806242.1	LOC111250671	7869	7569.91	2516.14	26.03	15.9	61.5	27.785	4.7021	4.78956	0.318571		26.03	21.92
ABCB1 dsRNA_A_S86	XM_022806242.1	LOC111250671	7869	7549.72	2302.9	18.48	13.26	52.54		4.20789
ABCB1 dsRNA_B_S87	XM_022806242.1	LOC111250671	7869	7555.18	2515.99	28.02	18.11	64.73		4.80839
ABCB1 dsRNA_C_S88	XM_022806242.1	LOC111250671	7869	7552.71	3164.6	23.94	17.03	61.97		4.58135
ABCB1 dsRNA_D_S89	XM_022806242.1	LOC111250671	7869	7574.2	2421.54	25.13	15.99	57.62		4.65134
ABCB1 dsRNA_E_S90	XM_022806242.1	LOC111250671	7869	7559.02	1072.41	17.8	12.34	49.84		4.15381
ABCB1 dsRNA_F_S91	XM_022806242.1	LOC111250671	7869	7560.79	2076.17	21.29	13.71	53.74		4.4121
ABCB1 dsRNA_G_S92	XM_022806242.1	LOC111250671	7869	7556.43	1849.21	22.61	15.16	61.04		4.49889
d4_H	XM_022806242.1	LOC111250671	7869	7563.98	2805.01	21.92	15	62.9	22.3987	4.45418	4.47099
YFP dsRNA_A_S78	XM_022806241.1	LOC111250671	7062	6771.19	140.67	1.49	0.82	3		0.575312
YFP dsRNA_B_S79	XM_022806241.1	LOC111250671	7062	6768.21	192.24	2.54	1.41	5.04		1.34483
YFP dsRNA_C_S80	XM_022806241.1	LOC111250671	7062	6749.41	113.1	0.99	0.64	2.33		-0.0144996
YFP dsRNA_D_S81	XM_022806241.1	LOC111250671	7062	6761.9	325.19	2.49	1.61	5.28		1.31615
YFP dsRNA_E_S82	XM_022806241.1	LOC111250671	7062	6755.4	246.19	2.21	1.41	4.45		1.14405
YFP dsRNA_F_S83	XM_022806241.1	LOC111250671	7062	6748.92	111.52	1	0.64	2.21		0
YFP dsRNA_G_S84	XM_022806241.1	LOC111250671	7062	6754.91	109.19	1.01	0.65	2.28		0.0143553
YFP dsRNA_H_S85	XM_022806241.1	LOC111250671	7062	6762.91	75	0.87	0.53	2.05	1.575	-0.200913	0.522409	0.0231631
ABCB1 dsRNA_A_S86	XM_022806241.1	LOC111250671	7062	6742.72	109.32	0.98	0.7	2.79		-0.0291463
ABCB1 dsRNA_B_S87	XM_022806241.1	LOC111250671	7062	6748.18	120.16	1.5	0.97	3.46		0.584963
ABCB1 dsRNA_C_S88	XM_022806241.1	LOC111250671	7062	6745.71	172.15	1.46	1.04	3.77		0.545968
ABCB1 dsRNA_D_S89	XM_022806241.1	LOC111250671	7062	6767.2	176.96	2.06	1.31	4.71		1.04264
ABCB1 dsRNA_E_S90	XM_022806241.1	LOC111250671	7062	6752.02	47.96	0.89	0.62	2.5		-0.168123
ABCB1 dsRNA_F_S91	XM_022806241.1	LOC111250671	7062	6753.79	149.29	1.71	1.1	4.33		0.773996
ABCB1 dsRNA_G_S92	XM_022806241.1	LOC111250671	7062	6749.43	116.8	1.6	1.07	4.32		0.678072
d4_H	XM_022806241.1	LOC111250671	7062	6756.98	169.4	1.48	1.01	4.25	1.46	0.565597	0.499246
YFP dsRNA_A_S78	XM_022806245.1	LOC111250671	6100	5809.19	570.84	7.07	3.87	14.17		2.82171
YFP dsRNA_B_S79	XM_022806245.1	LOC111250671	6100	5806.21	466.14	7.18	3.98	14.23		2.84398
YFP dsRNA_C_S80	XM_022806245.1	LOC111250671	6100	5787.41	1061.47	10.78	6.96	25.52		3.43029
YFP dsRNA_D_S81	XM_022806245.1	LOC111250671	6100	5799.9	1161.77	10.38	6.7	21.98		3.37573
YFP dsRNA_E_S82	XM_022806245.1	LOC111250671	6100	5793.4	984.73	10.32	6.58	20.76		3.36737
YFP dsRNA_F_S83	XM_022806245.1	LOC111250671	6100	5786.92	1209.78	12.64	8.16	27.93		3.65992
YFP dsRNA_G_S84	XM_022806245.1	LOC111250671	6100	5792.91	1049.51	11.38	7.24	25.53		3.50843
YFP dsRNA_H_S85	XM_022806245.1	LOC111250671	6100	5800.91	590.48	7.97	4.87	18.83	9.715	2.99458	3.25025	-0.199101
ABCB1 dsRNA_A_S86	XM_022806245.1	LOC111250671	6100	5780.72	1216.4	12.75	9.15	36.25		3.67243
ABCB1 dsRNA_B_S87	XM_022806245.1	LOC111250671	6100	5786.18	641.4	9.33	6.03	21.55		3.22188
ABCB1 dsRNA_C_S88	XM_022806245.1	LOC111250671	6100	5783.71	1156.6	11.43	8.13	29.58		3.51475
ABCB1 dsRNA_D_S89	XM_022806245.1	LOC111250671	6100	5805.2	978.82	13.25	8.43	30.39		3.72792
ABCB1 dsRNA_E_S90	XM_022806245.1	LOC111250671	6100	5790.02	650.91	14.11	9.77	39.49		3.81865
ABCB1 dsRNA_F_S91	XM_022806245.1	LOC111250671	6100	5791.79	826.35	11.06	7.13	27.92		3.46728
ABCB1 dsRNA_G_S92	XM_022806245.1	LOC111250671	6100	5787.43	516.02	8.24	5.52	22.24		3.04264
d4_H	XM_022806245.1	LOC111250671	6100	5794.98	858.16	8.75	5.99	25.12	11.115	3.12928	3.44935
